# Supplementary material for: The Indirect Genetic Effect Interaction Coefficient ψ: Theoretically Essential and Empirically Neglected
Source: J Hered. 2021 Nov 1;113(1):79–90. doi: 10.1093/jhered/esab056 (PMC8851666; doi:10.1093/jhered/esab056)
Supplement: esab056_suppl_Supplementary_Table_S1 [file esab056_suppl_supplementary_table_s1.xlsx]

## Sheet: citeMooreetal1997_clean
Publication Type	Authors	Article Title	Source Title	Publication Year	article type	article type simplified	approach
J	Cameron, H; Johnson, DW; Monro, K; Marshall, DJ	Multilevel Selection on Offspring Size and the Maintenance of Variation	AMERICAN NATURALIST	2021	original	original	NA
J	Desjonqueres, C; Maliszewski, J; Rodriguez, RL	Juvenile social experience and practice have a switch-like influence on adult mate preferences in an insect	EVOLUTION	2021	original	original	NA
J	Canario, L; Bijma, P; David, I; Camerlink, I; Martin, A; Rauw, WM; Flatres-Grall, L; van der Zande, L; Turner, SP; Larzul, C; Rydhmer, L	Prospects for the Analysis and Reduction of Damaging Behaviour in Group-Housed Livestock, With Application to Pig Breeding	FRONTIERS IN GENETICS	2020	review	review	NA
J	Xia, C; Canela-Xandri, O; Rawlik, K; Tenesa, A	Evidence of horizontal indirect genetic effects in humans	NATURE HUMAN BEHAVIOUR	2020	original	original	variance
J	Brajon, S; Ahloy-Dallaire, J; Devillers, N; Guay, F	The Role of Genetic Selection on Agonistic Behavior and Welfare of Gestating Sows Housed in Large Semi-Static Groups	ANIMALS	2020	original	original	NA
J	Rodriguez, RL	Back to the Basics of Mate Choice: The Evolutionary Importance of Darwin's Sense of Beauty	QUARTERLY REVIEW OF BIOLOGY	2020	review	review	NA
J	Moiron, M; Araya-Ajoy, YG; Teplitsky, C; Bouwhuis, S; Charmantier, A	Understanding the Social Dynamics of Breeding Phenology: Indirect Genetic Effects and Assortative Mating in a Long-Distance Migrant	AMERICAN NATURALIST	2020	original	original	variance
J	Walsh, JT; Garnier, S; Linksvayer, TA	Ant Collective Behavior Is Heritable and Shaped by Selection	AMERICAN NATURALIST	2020	original	original	NA
J	Radersma, R	Estimating heritability of social phenotypes from social networks	METHODS IN ECOLOGY AND EVOLUTION	2021	original	original	NA
J	Formica, V; Donald, H; Marti, H; Irgebay, Z; Brodie, E	Social network position experiences more variable selection than weaponry in wild subpopulations of forked fungus beetles	JOURNAL OF ANIMAL ECOLOGY	2021	original	original	NA
J	Ribeiro, D; Nunes, AR; Teles, M; Anbalagan, S; Blechman, J; Levkowitz, G; Oliveira, RF	Genetic variation in the social environment affects behavioral phenotypes of oxytocin receptor mutants in zebrafish	ELIFE	2020	original	original	variance
J	Tolvanen, J; Kivela, SM; Doligez, B; Morinay, J; Gustafsson, L; Bijma, P; Pakanen, VM; Forsman, JT	Quantitative genetics of the use of conspecific and heterospecific social cues for breeding site choice	EVOLUTION	2020	original	original	variance
J	Ivimey-Cook, E; Moorad, J	The diversity of maternal-age effects upon pre-adult survival across animal species	PROCEEDINGS OF THE ROYAL SOCIETY B-BIOLOGICAL SCIENCES	2020	Meta-analysis	review	NA
J	Araya-Ajoy, YG; Westneat, DF; Wright, J	Pathways to social evolution and their evolutionary feedbacks	EVOLUTION	2020	perspective	review	NA
J	Sokolowski, MB	Honey bee colony aggression and indirect genetic effects	PROCEEDINGS OF THE NATIONAL ACADEMY OF SCIENCES OF THE UNITED STATES OF AMERICA	2020	commentary	review	NA
J	Griffiths, JI; Childs, DZ; Bassar, RD; Coulson, T; Reznick, DN; Rees, M	Individual differences determine the strength of interactions	PROCEEDINGS OF THE NATIONAL ACADEMY OF SCIENCES OF THE UNITED STATES OF AMERICA	2020	original	original	NA
J	Guo, XY; Svane, SF; Fuchtbauer, WS; Andersen, JR; Jensen, J; Thorup-Kristensen, K	Genomic prediction of yield and root development in wheat under changing water availability	PLANT METHODS	2020	original	original	variance
J	Travis, J	Where Is Natural History in Ecological, Evolutionary, and Behavioral Science?	AMERICAN NATURALIST	2020	review	review	NA
J	Jaffe, A; Burns, MP; Saltz, JB	Genotype-by-genotype epistasis for exploratory behaviour inD. simulans	PROCEEDINGS OF THE ROYAL SOCIETY B-BIOLOGICAL SCIENCES	2020	original	original	variance
J	Cunningham, CB	Functional genomics of parental care of insects	HORMONES AND BEHAVIOR	2020	review	review	NA
J	Han, CS; Brooks, RC; Dingemanse, NJ	Condition-Dependent Mutual Mate Preference and Intersexual Genetic Correlations for Mating Activity	AMERICAN NATURALIST	2020	original	original	variance
J	Delia, J; Bravo-Valencia, L; Warkentin, KM	The evolution of extended parental care in glassfrogs: Do egg-clutch phenotypes mediate coevolution between the sexes?	ECOLOGICAL MONOGRAPHS	2020	original	original	NA
J	Evans, SR; Postma, E; Sheldon, BC	It takes two: Heritable male effects on reproductive timing but not clutch size in a wild bird population	EVOLUTION	2020	original	original	variance
J	Bijma, P	The Price equation as a bridge between animal breeding and evolutionary biology	PHILOSOPHICAL TRANSACTIONS OF THE ROYAL SOCIETY B-BIOLOGICAL SCIENCES	2020	model	model	NA
J	Queller, DC	The gene's eye view, the Gouldian knot, Fisherian swords and the causes of selection	PHILOSOPHICAL TRANSACTIONS OF THE ROYAL SOCIETY B-BIOLOGICAL SCIENCES	2020	model	model	NA
J	Kruijer, W; Behrouzi, P; Bustos-Korts, D; Rodriguez-Alvarez, MX; Mahmoudi, SM; Yandell, B; Wit, E; van Eeuwijk, FA	Reconstruction of Networks with Direct and Indirect Genetic Effects	GENETICS	2020	simulation	model	NA
J	Hunt, ER	Phenotypic Plasticity Provides a Bioinspiration Framework for Minimal Field Swarm Robotics	FRONTIERS IN ROBOTICS AND AI	2020	perspective	review	NA
J	Montiglio, PO; Gotanda, KM; Kratochwil, CF; Laskowski, KL; Farine, DR	Hierarchically embedded interaction networks represent a missing link in the study of behavioral and community ecology	BEHAVIORAL ECOLOGY	2020	perspective	review	NA
J	Lane, SM; Wilson, AJ; Briffa, M	Analysis of direct and indirect genetic effects in fighting sea anemones	BEHAVIORAL ECOLOGY	2020	original	original	variance
J	Garant, D	Natural and human-induced environmental changes and their effects on adaptive potential of wild animal populations	EVOLUTIONARY APPLICATIONS	2020	review	review	NA
J	Rebar, D; Bailey, NW; Jarrett, BJM; Kilner, RM	An evolutionary switch from sibling rivalry to sibling cooperation, caused by a sustained loss of parental care	PROCEEDINGS OF THE NATIONAL ACADEMY OF SCIENCES OF THE UNITED STATES OF AMERICA	2020	original	original	trait
J	Akcay, E	Deconstructing Evolutionary Game Theory: Coevolution of Social Behaviors with Their Evolutionary Setting	AMERICAN NATURALIST	2020	review	review	NA
J	Pietarinen, J; Maki-Tanila, A	The efficiency of multi-generation selection on maternal traits, with implications for reindeer	AGRICULTURAL AND FOOD SCIENCE	2020	original	original	variance
J	Wu, M; Walser, JC; Sun, L; Kolliker, M	The genetic mechanism of selfishness and altruism in parent-offspring coadaptation	SCIENCE ADVANCES	2020	original	original	NA
J	Hong, JK; Kim, YS; Cho, KH; Lee, DH; Min, YJ; Cho, ES	Application of single-step genomic evaluation using social genetic effect model for growth in pig	ASIAN-AUSTRALASIAN JOURNAL OF ANIMAL SCIENCES	2019	original	original	variance
J	Santostefano, F; Garant, D; Bergeron, P; Montiglio, PO; Reale, D	Social selection acts on behavior and body mass but does not contribute to the total selection differential in eastern chipmunks	EVOLUTION	2020	original	original	NA
J	Roth, AM; Firth, JA; Patrick, SC; Cole, EF; Sheldon, B	Partner's age, not social environment, predicts extrapair paternity in wild great tits (Parus major)	BEHAVIORAL ECOLOGY	2019	original	original	NA
J	Mitchem, LD; Debray, R; Formica, VA; Brodie, ED	Offspring genes indirectly influence sibling and maternal behavioural strategies over resource share	ANIMAL BEHAVIOUR	2019	original	original	NA
J	Hernandez, MA; Lopez, JA; Cappa, EP	Improving Genetic Analysis of Corymbia citriodora subsp. variegata with Single- and Multiple-Trait Spatial-Competition Models	FOREST SCIENCE	2019	original	original	NA
J	Sharp, GC; Lawlor, DA	Paternal impact on the life course development of obesity and type 2 diabetes in the offspring	DIABETOLOGIA	2019	original	original	NA
J	Desjonqueres, C; Speck, B; Rodriguez, RL	Signalling interactions during ontogeny are a cause of social plasticity in Enchenopa treehoppers (Hemiptera: Membracidae)	BEHAVIOURAL PROCESSES	2019	original	original	NA
J	Angarita, BK; Cantet, RJC; Wurtz, KE; O'Malley, CI; Siegford, JM; Ernst, CW; Turner, SP; Steibel, JP	Estimation of indirect social genetic effects for skin lesion count in group-housed pigs by quantifying behavioral interactions	JOURNAL OF ANIMAL SCIENCE	2019	original	original	variance
J	Ellen, ED; Bijma, P	Can breeders solve mortality due to feather pecking in laying hens?	POULTRY SCIENCE	2019	simulation	model	NA
J	Kasper, C; Schreier, T; Taborsky, B	Heritabilities, social environment effects and genetic correlations of social behaviours in a cooperatively breeding vertebrate	JOURNAL OF EVOLUTIONARY BIOLOGY	2019	original	original	variance
J	Pearish, S; Bensky, MK; Bell, AM	Social environment determines the effect of boldness and activity on survival	ETHOLOGY	2019	original	original	NA
J	Trubenov, B; Hager, R	Green beards in the light of indirect genetic effects	ECOLOGY AND EVOLUTION	2019	model	model	NA
J	Strickland, K; Frere, CH	Individual Variation in the Social Plasticity of Water Dragons	AMERICAN NATURALIST	2019	original	original	NA
J	de Oliveira, JL; Morales, AC; Stewart, B; Gruenheit, N; Engelmoer, J; Brown, SB; de Brito, RA; Hurst, LD; Urrutia, AO; Thompson, CRL; Wolf, JB	Conditional expression explains molecular evolution of social genes in a microbe	NATURE COMMUNICATIONS	2019	original	original	NA
J	Bailey, NW; Kolliker, M	Social runaway: Fisherian elaboration (or reduction) of socially selected traits via indirect genetic effects	EVOLUTION	2019	model	model	NA
J	Wu, PX; Wang, K; QiangYang; Zhou, J; Liu, DJ; Liu, YH; Ma, JD; QianziTang; Jin, L; Xiao, WH; Lou, PE; Jiang, AN; Jiang, YZ; Zhu, L; Li, MZ; Li, XW; GuoqingTang	Whole-genome re-sequencing association study for direct genetic effects and social genetic effects of six growth traits in Large White pigs	SCIENTIFIC REPORTS	2019	original	original	variance
J	Trubenova, B; Krejca, MS; Lehre, PK; Kotzing, T	Surfing on the seascape: Adaptation in a changing environment	EVOLUTION	2019	model	model	NA
J	Uller, T; Helantera, H	Niche Construction and Conceptual Change in Evolutionary Biology	BRITISH JOURNAL FOR THE PHILOSOPHY OF SCIENCE	2019	perspective	review	NA
J	Saltz, JB	Gene-Environment Correlation in Humans: Lessons from Psychology for Quantitative Genetics	JOURNAL OF HEREDITY	2019	perspective	review	NA
J	Wey, TW; Kelly, CD	Refuge size variation and potential for sperm competition in Wellington tree weta	CURRENT ZOOLOGY	2019	original	original	NA
J	Fisher, DN; Wilson, AJ; Boutin, S; Dantzer, B; Lane, JE; Coltman, DW; Gorrell, JC; McAdam, AG	Social effects of territorial neighbours on the timing of spring breeding in North American red squirrels	JOURNAL OF EVOLUTIONARY BIOLOGY	2019	original	original	variance
J	Heidaritabar, M; Bijma, P; Janss, L; Bortoluzzi, C; Nielsen, HM; Madsen, P; Ask, B; Christensen, OF	Models with indirect genetic effects depending on group sizes: a simulation study assessing the precision of the estimates of the dilution parameter	GENETICS SELECTION EVOLUTION	2019	simulation	model	NA
J	Okada, K; Okada, Y; Dall, SRX; Hosken, DJ	Loser-effect duration evolves independently of fighting ability	PROCEEDINGS OF THE ROYAL SOCIETY B-BIOLOGICAL SCIENCES	2019	original	original	NA
J	Fisher, DN; Pruitt, JN	Opposite responses to selection and where to find them	JOURNAL OF EVOLUTIONARY BIOLOGY	2019	model	model	NA
J	Warner, MR; Mikheyev, AS; Linksvayer, TA	Transcriptomic basis and evolution of the ant nurse-larval social interactome	PLOS GENETICS	2019	original	original	NA
J	Cavalheri, HB; Symons, CC; Schulhof, M; Jones, NT; Shurin, JB	Rapid evolution of thermal plasticity in mountain lake Daphnia populations	OIKOS	2019	original	original	NA
J	Chakrabarty, A; van Kronenberg, P; Toliopoulos, N; Schielzeth, H	Direct and indirect genetic effects on reproductive investment in a grasshopper	JOURNAL OF EVOLUTIONARY BIOLOGY	2019	original	original	variance
J	Evans, JP; Wilson, AJ; Pilastro, A; Garcia-Gonzalez, F	Ejaculate-mediated paternal effects: evidence, mechanisms and evolutionary implications	REPRODUCTION	2019	review	review	NA
J	Fisher, DN; Haines, JA; Boutin, S; Dantzer, B; Lane, JE; Coltman, DW; McAdam, AG	Indirect effects on fitness between individuals that have never met via an extended phenotype	ECOLOGY LETTERS	2019	original	original	NA
J	Hope, SF; Kennamer, RA; van Montfrans, SG; Hopkins, WA	Incubation temperature and social context affect the nest exodus of precocial ducklings	BEHAVIORAL ECOLOGY	2019	original	original	NA
J	Salvatore, JE; Kendler, KS	The Role of Emergence in Genetically Informed Relationships Research: A Methodological Analysis	BEHAVIOR GENETICS	2019	review	review	NA
J	Carter, MJ; Wilson, AJ; Moore, AJ; Royle, NJ	The role of indirect genetic effects in the evolution of interacting reproductive behaviors in the burying beetle, Nicrophorus vespilloides	ECOLOGY AND EVOLUTION	2019	original	original	NA
J	Ziadie, MA; Ebot-Ojong, F; McKinney, EC; Moore, AJ	Evolution of Personal and Social Immunity in the Context of Parental Care	AMERICAN NATURALIST	2019	original	original	NA
J	Wodarz, D; Levy, DN; Komarova, NL	Multiple infection of cells changes the dynamics of basic viral evolutionary processes	EVOLUTION LETTERS	2019	simulation	model	NA
J	Fisher, DN; McAdam, AG	Indirect genetic effects clarify how traits can evolve even when fitness does not	EVOLUTION LETTERS	2019	perspective	review	NA
J	Potter, HG; Ashbrook, DG; Hager, R	Offspring genetic effects on maternal care	FRONTIERS IN NEUROENDOCRINOLOGY	2019	review	review	NA
J	Yewers, MS; Stuart-Fox, D; McLean, CA	Space use and genetic structure do not maintain color polymorphism in a species with alternative behavioral strategies	ECOLOGY AND EVOLUTION	2019	original	original	NA
J	Dewan, I; Garland, T; Hiramatsu, L; Careau, V	I Smell a Mouse: Indirect Genetic Effects on Voluntary Wheel-Running Distance, Duration and Speed	BEHAVIOR GENETICS	2019	original	original	variance
J	Dakin, R; Ryder, TB	Dynamic network partnerships and social contagion drive cooperation	PROCEEDINGS OF THE ROYAL SOCIETY B-BIOLOGICAL SCIENCES	2018	original	original	variance
J	Snyder-Mackler, N; Lea, AJ	Functional genomic insights into the environmental determinants of mammalian fitness	CURRENT OPINION IN GENETICS & DEVELOPMENT	2018	review	review	NA
J	Marjanovic, J; Mulder, HA; Ronnegard, L; Bijma, P	Modelling the co-evolution of indirect genetic effects and inherited variability	HEREDITY	2018	model	model	NA
J	Han, CS; Tuni, C; Ulcik, J; Dingemanse, NJ	Increased developmental density decreases the magnitude of indirect genetic effects expressed during agonistic interactions in an insect	EVOLUTION	2018	original	original	variance
J	Schrader, M; Jarrett, BJM; Kilner, RM	Parental care and sibling competition independently increase phenotypic variation among burying beetle siblings	EVOLUTION	2018	original	original	NA
J	Ashbrook, DG; Roy, S; Clifford, BG; Riede, T; Scattoni, ML; Heck, DH; Lu, L; Williams, RW	Born to Cry: A Genetic Dissection of Infant Vocalization	FRONTIERS IN BEHAVIORAL NEUROSCIENCE	2018	original	original	NA
J	Thomson, CE; Winney, IS; Salles, OC; Pujol, B	A guide to using a multiple-matrix animal model to disentangle genetic and nongenetic causes of phenotypic variance	PLOS ONE	2018	perspective	review	NA
J	Hong, JK; Kim, KH; Song, NR; Choi, T; Hwang, HS; Lee, JK; Eom, TK; Rhim, SJ	Social behavior and group growth of finishing pigs with divergent social breeding values	REVISTA COLOMBIANA DE CIENCIAS PECUARIAS	2018	original	original	NA
J	Khudr, MS; Purkiss, SA; Hager, R	Indirect ecological effects interact with community genetic effects in a host - parasite system and dramatically reduce parasite burden	PROCEEDINGS OF THE ROYAL SOCIETY B-BIOLOGICAL SCIENCES	2018	original	original	NA
J	Camerlink, I; Ursinus, WW; Bartels, AC; Bijma, P; Bolhuis, JE	Indirect Genetic Effects for Growth in Pigs Affect Behaviour and Weight Around Weaning	BEHAVIOR GENETICS	2018	original	original	NA
J	Pruitt, JN; Aviles, L	Social spiders: mildly successful social animals with much untapped research potential	ANIMAL BEHAVIOUR	2018	review	review	NA
J	Heinen-Kay, JL; Strub, DB; Zuk, M	Limited flexibility in female Pacific field cricket (Teleogryllus oceanicus) exploratory behaviors in response to perceived social environment	ETHOLOGY	2018	original	original	NA
J	Abreu, LRA; Ribeiro, VMP; Gouveia, GC; Cardoso, EP; Toral, FLB	Genetic trends and trade-offs between growth and reproductive traits in a Nellore herd	PLOS ONE	2018	original	original	NA
J	Bailey, NW; Moore, AJ	Evolutionary Consequences of Social Isolation	TRENDS IN ECOLOGY & EVOLUTION	2018	perspective	review	NA
J	Szorkovszky, A; Kotrschal, A; Herbert-Read, JE; Buechel, SD; Romenskyy, M; Rosen, E; van der Bijl, W; Pelckmans, K; Kolm, N; Sumpter, DJT	Assortative interactions revealed by sorting of animal groups	ANIMAL BEHAVIOUR	2018	original	original	NA
J	Maldonado-Chaparro, AA; Montiglio, PO; Forstmeier, W; Kempenaers, B; Farine, DR	Linking the fine-scale social environment to mating decisions: a future direction for the study of extra-pair paternity	BIOLOGICAL REVIEWS	2018	review	review	NA
J	Peden, RSE; Turner, SP; Boyle, LA; Camerlink, I	The translation of animal welfare research into practice: The case of mixing aggression between pigs	APPLIED ANIMAL BEHAVIOUR SCIENCE	2018	review	review	NA
J	Liebgold, EB; Kramer, CF; Roomian, TC; Dolezar, GM; Cabe, PR	Heterozygosity-behavior and heterozygosity-fitness correlations in a salamander with limited dispersal	POPULATION ECOLOGY	2018	original	original	NA
J	Kelly, CD	The causes and evolutionary consequences of variation in female mate choice in insects: the effects of individual state, genotypes and environments	CURRENT OPINION IN INSECT SCIENCE	2018	perspective	review	NA
J	Culumber, ZW; Kraft, B; Lemakos, V; Hoffner, E; Travis, J; Hughes, KA	GxG epistasis in growth and condition and the maintenance of genetic polymorphism in Gambusia holbrooki	EVOLUTION	2018	original	original	trait
J	Ashbrook, DG; Mulligan, MK; Williams, RW	Post-genomic behavioral genetics: From revolution to routine	GENES BRAIN AND BEHAVIOR	2018	review	review	NA
J	Kraft, B; Lemakos, VA; Travis, J; Hughes, KA	Pervasive indirect genetic effects on behavioral development in polymorphic eastern mosquitofish	BEHAVIORAL ECOLOGY	2018	original	original	trait
J	Nishimura, K	An interaction-driven cannibalistic reaction norm	ECOLOGY AND EVOLUTION	2018	original	original	NA
J	Riedel, AM; Monro, K; Blows, MW; Marshall, DJ	Genotypic covariance between the performance of a resident species and community assembly in the field	FUNCTIONAL ECOLOGY	2018	original	original	NA
J	Montiglio, PO; McGlothlin, JW; Farine, DR	Social structure modulates the evolutionary consequences of social plasticity: A social network perspective on interacting phenotypes	ECOLOGY AND EVOLUTION	2018	model	model	NA
J	Morinay, J; Forsman, JT; Kivela, SM; Gustafsson, L; Doligez, B	Heterospecific Nest Site Copying Behavior in a Wild Bird: Assessing the Influence of Genetics and Past Experience on a Joint Breeding Phenotype	FRONTIERS IN ECOLOGY AND EVOLUTION	2018	original	original	variance
J	Domingue, BW; Belsky, DW; Fletcher, JM; Conley, D; Boardman, JD; Harris, KM	The social genome of friends and schoolmates in the National Longitudinal Study of Adolescent to Adult Health	PROCEEDINGS OF THE NATIONAL ACADEMY OF SCIENCES OF THE UNITED STATES OF AMERICA	2018	original	original	NA
J	Bailey, NW; Marie-Orleach, L; Moore, AJ	Indirect genetic effects in behavioral ecology: does behavior play a special role in evolution?	BEHAVIORAL ECOLOGY	2018	perspective	review	NA
J	Boulton, K; Walling, CA; Grimmer, AJ; Rosenthal, GG; Wilson, AJ	Phenotypic and genetic integration of personality and growth under competition in the sheepshead swordtail, Xiphophorus birchmanni	EVOLUTION	2018	original	original	variance
J	Sauce, B; Matzel, LD	The Paradox of Intelligence: Heritability and Malleability Coexist in Hidden Gene-Environment Interplay	PSYCHOLOGICAL BULLETIN	2018	perspective	review	NA
J	Strickland, K; Frere, CH	Predictable males and unpredictable females: repeatability of sociability in eastern water dragons	BEHAVIORAL ECOLOGY	2018	original	original	NA
J	Jarrett, BJM; Kilner, RM	Why and How behavior evolves: a comment on Bailey et al.	BEHAVIORAL ECOLOGY	2018	commentary	review	NA
J	Chenoweth, SF; Hunt, J	Allowing nature to be nurture: a comment on Bailey et al.	BEHAVIORAL ECOLOGY	2018	commentary	review	NA
J	Bailey, NW; Marie-Orleach, L; Moore, AJ	If everything is special, is anything special? A response to comments on Bailey et al.	BEHAVIORAL ECOLOGY	2018	commentary	review	NA
J	Trejo, S; Domingue, BW	Genetic nature or genetic nurture? Introducing social genetic parameters to quantify bias in polygenic score analyses	BIODEMOGRAPHY AND SOCIAL BIOLOGY	2018	model	model	NA
J	Bacigalupe, LD; Moore, AJ; Nespolo, RF; Rezende, EL; Bozinovic, F	Quantitative Genetic Modeling of the Parental Care Hypothesis for the Evolution of Endothermy	FRONTIERS IN PHYSIOLOGY	2017	model	model	NA
J	Signor, SA; Abbasi, M; Marjoram, P; Nuzhdin, SV	Conservation of social effects () between two species of Drosophila despite reversal of sexual dimorphism	ECOLOGY AND EVOLUTION	2017	original	original	trait
J	Fisher, DN; McAdam, AG	Social traits, social networks and evolutionary biology	JOURNAL OF EVOLUTIONARY BIOLOGY	2017	review	review	NA
J	Cramer, ERA; Kaiser, SA; Webster, MS; Sillett, TS; Ryder, TB	Characterizing selection in black-throated blue warblers using a sexual network approach	JOURNAL OF EVOLUTIONARY BIOLOGY	2017	original	original	NA
J	Class, B; Dingemanse, NJ; Araya-Ajoy, YG; Brommer, JE	A statistical methodology for estimating assortative mating for phenotypic traits that are labile or measured with error	METHODS IN ECOLOGY AND EVOLUTION	2017	simulation	model	NA
J	Siracusa, E; Boutin, S; Humphries, MM; Gorrell, JC; Coltman, DW; Dantzer, B; Lane, JE; McAdam, AG	Familiarity with neighbours affects intrusion risk in territorial red squirrels	ANIMAL BEHAVIOUR	2017	original	original	NA
J	McDonald, GC; Farine, DR; Foster, KR; Biernaskie, JM	Assortment and the analysis of natural selection on social traits	EVOLUTION	2017	simulation	model	NA
J	Ashbrook, DG; Sharmin, N; Hager, R	Offspring genes indirectly influence sibling and maternal behavioural strategies over resource share	PROCEEDINGS OF THE ROYAL SOCIETY B-BIOLOGICAL SCIENCES	2017	original	original	variance
J	Schrader, M; Jarrett, BJM; Rebar, D; Kilner, RM	Adaptation to a novel family environment involves both apparent and cryptic phenotypic changes	PROCEEDINGS OF THE ROYAL SOCIETY B-BIOLOGICAL SCIENCES	2017	original	original	NA
J	Baumert, A; Schmitt, M; Perugini, M; Johnson, W; Blum, G; Borkenau, P; Costantini, G; Denissen, JJA; Fleeson, W; Grafton, B; Jayawickreme, E; Kurzius, E; MacLeod, C; Miller, LC; Read, SJ; Roberts, B; Robinson, MD; Wood, D; Wrzus, C	Working Towards Integration of Personality Structure, Process, and Development RESPONSE	EUROPEAN JOURNAL OF PERSONALITY	2017	perspective	review	NA
J	Van Cleve, J	Stags, Hawks, and Doves: Social Evolution Theory and Individual Variation in Cooperation	INTEGRATIVE AND COMPARATIVE BIOLOGY	2017	model	model	NA
J	Kasper, C; Vierbuchen, M; Ernst, U; Fischer, S; Radersma, R; Raulo, A; Cunha-Saraiva, F; Wu, M; Mobley, KB; Taborsky, B	Genetics and developmental biology of cooperation	MOLECULAR ECOLOGY	2017	review	review	NA
J	Silva, JCE; Potts, BM; Gilmour, AR; Kerr, RJ	Genetic-based interactions among tree neighbors: identification of the most influential neighbors, and estimation of correlations among direct and indirect genetic effects for leaf disease and growth in Eucalyptus globulus	HEREDITY	2017	original	original	variance
J	Santostefano, F; Wilson, AJ; Niemela, PT; Dingemanse, NJ	Indirect genetic effects: a key component of the genetic architecture of behaviour	SCIENTIFIC REPORTS	2017	original	original	variance
J	Kasper, C; Kolliker, M; Postma, E; Taborsky, B	Consistent cooperation in a cichlid fish is caused by maternal and developmental effects rather than heritable genetic variation	PROCEEDINGS OF THE ROYAL SOCIETY B-BIOLOGICAL SCIENCES	2017	original	original	variance
J	Jarrett, BJM; Schrader, M; Rebar, D; Houslay, TM; Kilner, RM	Cooperative interactions within the family enhance the capacity for evolutionary change in body size	NATURE ECOLOGY & EVOLUTION	2017	original	original	NA
J	Signor, SA; Abbasi, M; Marjoram, P; Nuzhdin, SV	Social effects for locomotion vary between environments in Drosophila melanogaster females	EVOLUTION	2017	original	original	trait
J	Rode, NO; Soroye, P; Kassen, R; Rundle, HD	Air-borne genotype by genotype indirect genetic effects are substantial in the filamentous fungus Aspergillus nidulans	HEREDITY	2017	original	original	variance
J	Janes, JK; Hamilton, JA	Mixing It Up: The Role of Hybridization in Forest Management and Conservation under Climate Change	FORESTS	2017	review	review	NA
J	Biemans, F; de Jong, MCM; Bijma, P	A model to estimate effects of SNPs on host susceptibility and infectivity for an endemic infectious disease	GENETICS SELECTION EVOLUTION	2017	simulation	model	NA
J	Hadfield, JD; Thomson, CE	Interpreting selection when individuals interact	METHODS IN ECOLOGY AND EVOLUTION	2017	model	model	NA
J	Edenbrow, M; Bleakley, BH; Darden, SK; Tyler, CR; Ramnarine, IW; Croft, DP	The Evolution of Cooperation: Interacting Phenotypes among Social Partners	AMERICAN NATURALIST	2017	original	original	trait
J	Canario, L; Lundeheim, N; Bijma, P	The early-life environment of a pig shapes the phenotypes of its social partners in adulthood	HEREDITY	2017	original	original	variance
J	Richardson, J; Smiseth, PT	Intraspecific Competition and Inbreeding Depression: Increased Competitive Effort by Inbred Males Is Costly to Outbred Opponents	AMERICAN NATURALIST	2017	original	original	NA
J	Marie-Orleach, L; Vogt-Burri, N; Mouginot, P; Schlatter, A; Vizoso, DB; Bailey, NW; Scharer, L	Indirect genetic effects and sexual conflicts: Partner genotype influences multiple morphological and behavioral reproductive traits in a flatworm	EVOLUTION	2017	original	original	trait
J	Schneider, J; Atallah, J; Levine, JD	Social structure and indirect genetic effects: genetics of social behaviour	BIOLOGICAL REVIEWS	2017	review	review	NA
J	Saltz, JB	Genetic variation in social environment construction influences the development of aggressive behavior in Drosophila melanogaster	HEREDITY	2017	original	original	NA
J	Domingue, BW; Belsky, DW	The social genome: Current findings and implications for the study of human genetics	PLOS GENETICS	2017	commentary	review	NA
J	Formica, V; Wood, C; Cook, P; Brodie, E	Consistency of animal social networks after disturbance	BEHAVIORAL ECOLOGY	2017	original	original	NA
J	Rudin, FS; Tomkins, JL; Simmons, LW	Changes in dominance status erode personality and behavioral syndromes	BEHAVIORAL ECOLOGY	2017	original	original	NA
J	Wolak, ME; Reid, JM	Accounting for genetic differences among unknown parents in microevolutionary studies: how to include genetic groups in quantitative genetic animal models	JOURNAL OF ANIMAL ECOLOGY	2017	simulation	model	NA
J	Hong, JK; Kim, YM; Cho, KH; Park, JC; Lee, DH	Reproductive performance of sows selected for divergent social genetic effects for growth	ANIMAL REPRODUCTION	2017	original	original	NA
J	Baud, A; Mulligan, MK; Casale, FP; Ingels, JF; Bohl, CJ; Callebert, J; Launay, JM; Krohn, J; Legarra, A; Williams, RW; Stegle, O	Genetic Variation in the Social Environment Contributes to Health and Disease	PLOS GENETICS	2017	original	original	variance
J	Anderson, BB; Scott, A; Dukas, R	Indirect genetic effects on the sociability of several group members	ANIMAL BEHAVIOUR	2017	original	original	trait
J	Benowitz, KM; Moore, AJ	Biparental care is predominant and beneficial to parents in the burying beetle Nicrophorus orbicollis (Coleoptera: Silphidae)	BIOLOGICAL JOURNAL OF THE LINNEAN SOCIETY	2016	original	original	NA
J	Kraft, B; Williams, E; Lemakos, VA; Travis, J; Hughes, KA	Genetic Color Morphs in the Eastern Mosquitofish Experience Different Social Environments in the Wild and Laboratory	ETHOLOGY	2016	original	original	NA
J	Travers, LM; Simmons, LW; Garcia-Gonzalez, F	Lifetime changes in phenotypic expression and evolutionary potential of female mating traits in Drosophila melanogaster	ANIMAL BEHAVIOUR	2016	original	original	NA
J	Germain, RR; Wolak, ME; Arcese, P; Losdat, S; Reid, JM	Direct and indirect genetic and fine-scale location effects on breeding date in song sparrows	JOURNAL OF ANIMAL ECOLOGY	2016	original	original	variance
J	Araya-Ajoy, YG; Kuhn, S; Mathot, KJ; Mouchet, A; Mutzel, A; Nicolaus, M; Wijmenga, JJ; Kempenaers, B; Dingemanse, NJ	Sources of (co)variation in alternative siring routes available to male great tits (Parus major)	EVOLUTION	2016	original	original	variance
J	Alemu, SW; Calus, MPL; Muir, WM; Peeters, K; Vereijken, A; Bijma, P	Genomic prediction of survival time in a population of brown laying hens showing cannibalistic behavior	GENETICS SELECTION EVOLUTION	2016	original	original	variance
J	Helmkampf, M; Mikheyev, AS; Kang, Y; Fewell, J; Gadau, J	Gene expression and variation in social aggression by queens of the harvester ant Pogonomyrmex californicus	MOLECULAR ECOLOGY	2016	original	original	NA
J	Capodeanu-Nagler, A; Keppner, EM; Vogel, H; Ayasse, M; Eggert, AK; Sakaluk, SK; Steiger, S	From facultative to obligatory parental care: Interspecific variation in offspring dependency on post-hatching care in burying beetles	SCIENTIFIC REPORTS	2016	original	original	NA
J	Santostefano, F; Wilson, AJ; Araya-Ajoy, YG; Dingemanse, NJ	Interacting with the enemy: indirect effects of personality on conspecific aggression in crickets	BEHAVIORAL ECOLOGY	2016	original	original	variance
J	terHorst, CP; Zee, PC	Eco-evolutionary dynamics in plant-soil feedbacks	FUNCTIONAL ECOLOGY	2016	perspective	review	NA
J	Dillard, JR; Westneat, DF	Disentangling the Correlates Evolution of Monogamy anc Cooperation	TRENDS IN ECOLOGY & EVOLUTION	2016	perspective	review	NA
J	Han, CS; Santostefano, F; Dingemanse, NJ	Do social partners affect same-sex sexual behaviour in male water striders?	ANIMAL BEHAVIOUR	2016	original	original	trait and variance
J	Wolak, ME; Reid, JM	Is Pairing with a Relative Heritable? Estimating Female and Male Genetic Contributions to the Degree of Biparental Inbreeding in Song Sparrows (Melospiza melodia)	AMERICAN NATURALIST	2016	original	original	NA
J	Travers, LM; Simmons, LW; Garcia-Gonzalez, F	Additive genetic variance in polyandry enables its evolution, but polyandry is unlikely to evolve through sexy or good sperm processes	JOURNAL OF EVOLUTIONARY BIOLOGY	2016	original	original	NA
J	Rebar, D; Rodriguez, RL	Males adjust their signalling behaviour according to experience of male signals and male-female signal duets	JOURNAL OF EVOLUTIONARY BIOLOGY	2016	original	original	NA
J	Saltz, JB; Geiger, AP; Anderson, R; Johnson, B; Marren, R	What, if anything, is a social niche?	EVOLUTIONARY ECOLOGY	2016	perspective	review	NA
J	Philippe, AS; Jeanson, R; Pasquaretta, C; Rebaudo, F; Sueur, C; Mery, F	Genetic variation in aggregation behaviour and interacting phenotypes in Drosophila	PROCEEDINGS OF THE ROYAL SOCIETY B-BIOLOGICAL SCIENCES	2016	original	original	NA
J	Sanderson, BJ; Augat, ME; Taylor, DR; Brodie, ED	Scale dependence of sex ratio in wild plant populations: implications for social selection	ECOLOGY AND EVOLUTION	2016	original	original	NA
J	Immonen, E; Collet, M; Goenaga, J; Arnqvist, G	Direct and indirect genetic effects of sex-specific mitonuclear epistasis on reproductive ageing	HEREDITY	2016	original	original	NA
J	Lucass, C; Korsten, P; Eens, M; Muller, W	Within-family parent-offspring co-adaptation in a wild bird: on static traits, behavioural reaction norms, and sex differences	FUNCTIONAL ECOLOGY	2016	original	original	NA
J	Alemu, SW; Berg, P; Janss, L; Bijma, P	Estimation of indirect genetic effects in group-housed mink (Neovison vison) should account for systematic interactions either due to kin or sex	JOURNAL OF ANIMAL BREEDING AND GENETICS	2016	original	original	variance
J	Sae-Lim, P; Bijma, P	Comparison of designs for estimating genetic parameters and obtaining response to selection for social interaction traits in aquaculture	AQUACULTURE	2016	simulation	model	NA
J	Moorad, JA; Nussey, DH	Evolution of maternal effect senescence	PROCEEDINGS OF THE NATIONAL ACADEMY OF SCIENCES OF THE UNITED STATES OF AMERICA	2016	model	model	NA
J	Schrader, M; Crosby, RM; Hesketh, AR; Jarrett, BJM; Kilner, RM	A limit on the extent to which increased egg size can compensate for a poor postnatal environment revealed experimentally in the burying beetle, Nicrophorus vespilloides	ECOLOGY AND EVOLUTION	2016	original	original	NA
J	Pascoal, S; Mendrok, M; Mitchell, C; Wilson, AJ; Hunt, J; Bailey, NW	Sexual selection and population divergence I: The influence of socially flexible cuticular hydrocarbon expression in male field crickets (Teleogryllus oceanicus)	EVOLUTION	2016	original	original	trait
J	Ellen, ED; Peeters, K; Verhoeven, M; Gols, R; Harvey, JA; Wade, MJ; Dicke, M; Bijma, P	Direct and indirect genetic effects in life-history traits of flour beetles (Tribolium castaneum)	EVOLUTION	2016	original	original	variance
J	Linksvayer, TA; Wade, MJ	Theoretical Predictions for Sociogenomic Data: The Effects of Kin Selection and Sex-Limited Expression on the Evolution of Social Insect Genomes	FRONTIERS IN ECOLOGY AND EVOLUTION	2016	model	model	NA
J	Khaw, HL; Ponzoni, RW; Yee, HY; bin Aziz, MA; Bijma, P	Genetic and non-genetic indirect effects for harvest weight in the GIFT strain of Nile tilapia (Oreochromis niloticus)	AQUACULTURE	2016	original	original	variance
J	Akcay, E; Linksvayer, TA; Van Cleve, J	Bridging social evolution theory and emerging empirical approaches to social behavior	CURRENT OPINION IN BEHAVIORAL SCIENCES	2015	review	review	NA
J	Alonzo, SH	Integrating the how and why of within-individual and among-individual variation and plasticity in behavior	CURRENT OPINION IN BEHAVIORAL SCIENCES	2015	perspective	review	NA
J	Theis, A; Bosia, T; Roth, T; Salzburger, W; Egger, B	Egg-spot pattern and body size asymmetries influence male aggression in haplochromine cichlid fishes	BEHAVIORAL ECOLOGY	2015	original	original	NA
J	Reinhold, K; Engqvist, L; Consul, A; Ramm, SA	Male birch catkin bugs vary copula duration to invest more in matings with novel females	ANIMAL BEHAVIOUR	2015	original	original	NA
J	Vojvodic, S; Johnson, BR; Harpur, BA; Kent, CF; Zayed, A; Anderson, KE; Linksvayer, TA	The transcriptomic and evolutionary signature of social interactions regulating honey bee caste development	ECOLOGY AND EVOLUTION	2015	original	original	NA
J	Baron, E; Richirt, J; Villoutreix, R; Amsellem, L; Roux, F	The genetics of intra- and interspecific competitive response and effect in a local population of an annual plant species	FUNCTIONAL ECOLOGY	2015	original	original	NA
J	Attisano, A; Kilner, RM	Parental effects and flight behaviour in the burying beetle, Nicrophorus vespilloides	ANIMAL BEHAVIOUR	2015	original	original	NA
J	Farine, DR; Montiglio, PO; Spiegel, O	From Individuals to Groups and Back: The Evolutionary Implications of Group Phenotypic Composition	TRENDS IN ECOLOGY & EVOLUTION	2015	perspective	review	NA
J	Brinker, T; Ellen, ED; Veerkamp, RF; Bijma, P	Predicting direct and indirect breeding values for survival time in laying hens using repeated measures	GENETICS SELECTION EVOLUTION	2015	original	original	variance
J	Kain, MP; Bolker, BM; McCoy, M	A practical guide and power analysis for GLMMs: detecting among treatment variation in random effects	PEERJ	2015	simulation	model	NA
J	Westneat, DF; Wright, J; Dingemanse, NJ	The biology hidden inside residual within-individual phenotypic variation	BIOLOGICAL REVIEWS	2015	perspective	review	NA
J	Granroth-Wilding, HMV; Burthe, SJ; Lewis, S; Herborn, KA; Takahashi, EA; Daunt, F; Cunningham, EJA	Indirect effects of parasitism: costs of infection to other individuals can be greater than direct costs borne by the host	PROCEEDINGS OF THE ROYAL SOCIETY B-BIOLOGICAL SCIENCES	2015	original	original	NA
J	Adams, MJ; Robinson, MR; Mannarelli, ME; Hatchwell, BJ	Social genetic and social environment effects on parental and helper care in a cooperatively breeding bird	PROCEEDINGS OF THE ROYAL SOCIETY B-BIOLOGICAL SCIENCES	2015	original	original	variance
J	Auld, HL; Jeswiet, SB; Godin, JGJ	Do male Trinidadian guppies adjust their alternative mating tactics in the presence of a rival male audience?	BEHAVIORAL ECOLOGY AND SOCIOBIOLOGY	2015	original	original	NA
J	Foley, BR; Saltz, JB; Nuzhdin, SV; Marjoram, P	A Bayesian Approach to Social Structure Uncovers Cryptic Regulation of Group Dynamics in Drosophila melanogaster	AMERICAN NATURALIST	2015	original	original	NA
J	Trubenova, B; Novak, S; Hager, R	Indirect Genetic Effects and the Dynamics of Social Interactions	PLOS ONE	2015	model	model	NA
J	Schrader, M; Jarrett, BJM; Kilner, RM	Using Experimental Evolution to Study Adaptations for Life within the Family	AMERICAN NATURALIST	2015	original	original	NA
J	Egizi, A; Fefferman, NH; Fonseca, DM	Evidence that implicit assumptions of 'no evolution' of disease vectors in changing environments can be violated on a rapid timescale	PHILOSOPHICAL TRANSACTIONS OF THE ROYAL SOCIETY B-BIOLOGICAL SCIENCES	2015	original	original	NA
J	Barbaro, M; Mira, MS; Fragata, I; Simoes, P; Lima, M; Lopes-Cunha, M; Kellen, B; Santos, J; Varela, SAM; Matos, M; Magalhaes, S	Evolution of mating behavior between two populations adapting to common environmental conditions	ECOLOGY AND EVOLUTION	2015	original	original	NA
J	van der Kooij, MA; Sandi, C	The genetics of social hierarchies	CURRENT OPINION IN BEHAVIORAL SCIENCES	2015	perspective	review	NA
J	Dugas, MB	Commentary: Parental care and the proximate links between maternal effects and offspring fitness	OECOLOGIA	2015	commentary	review	NA
J	Rebar, D; Rodriguez, RL	Insect mating signal and mate preference phenotypes covary among host plant genotypes	EVOLUTION	2015	original	original	NA
J	Farine, DR; Sheldon, BC	Selection for territory acquisition is modulated by social network structure in a wild songbird	JOURNAL OF EVOLUTIONARY BIOLOGY	2015	original	original	NA
J	Dingemanse, NJ; Araya-Ajoy, YG	Interacting personalities: behavioural ecology meets quantitative genetics	TRENDS IN ECOLOGY & EVOLUTION	2015	perspective	review	NA
J	Brommer, JE; Karell, P; Aaltonen, E; Ahola, K; Karstinen, T	Dissecting direct and indirect parental effects on reproduction in a wild bird of prey: dad affects when but not how much	BEHAVIORAL ECOLOGY AND SOCIOBIOLOGY	2015	original	original	NA
J	Mikheyev, AS; Linksvayer, TA	Genes associated with ant social behavior show distinct transcriptional and evolutionary patterns	ELIFE	2015	original	original	NA
J	Rostellato, R; Sartori, C; Bonfatti, V; Chiarot, G; Carnier, P	Direct and social genetic effects on body weight at 270 days and carcass and ham quality traits in heavy pigs	JOURNAL OF ANIMAL SCIENCE	2015	original	original	variance
J	Camerlink, I; Ursinus, WW; Bijma, P; Kemp, B; Bolhuis, JE	Indirect Genetic Effects for Growth Rate in Domestic Pigs Alter Aggressive and Manipulative Biting Behaviour	BEHAVIOR GENETICS	2015	original	original	NA
J	Niemela, PT; Santostefano, F	Social carry-over effects on non-social behavioral variation: mechanisms and consequences	FRONTIERS IN ECOLOGY AND EVOLUTION	2015	perspective	review	NA
J	Husak, JF; Lailvaux, SP	An evolutionary perspective on conflict and compensation in physiological and functional traits	CURRENT ZOOLOGY	2014	perspective	review	NA
J	Ellen, ED; Rodenburg, TB; Albers, GAA; Bolhuis, JE; Camerlink, I; Duijvesteijn, N; Knol, EF; Muir, WM; Peeters, K; Reimert, I; Sell-Kubiak, E; van Arendonk, JAM; Visscher, J; Bijma, P	The prospects of selection for social genetic effects to improve welfare and productivity in livestock	FRONTIERS IN GENETICS	2014	review	review	NA
J	Ibanez, B; Cervantes, I; Gutierrez, JP; Goyache, F; Moreno, E	Estimates of direct and indirect effects for early juvenile survival in captive populations maintained for conservation purposes: the case of Cuvier's gazelle	ECOLOGY AND EVOLUTION	2014	original	original	variance
J	Drown, DM; Wade, MJ	RUNAWAY COEVOLUTION: ADAPTATION TO HERITABLE AND NONHERITABLE ENVIRONMENTS	EVOLUTION	2014	model	model	NA
J	Rebar, D; Rodriguez, RL	Genetic Variation in Host Plants Influences the Mate Preferences of a Plant-Feeding Insect	AMERICAN NATURALIST	2014	original	original	NA
J	Anche, MT; de Jong, MC; Bijma, P	On the definition and utilization of heritable variation among hosts in reproduction ratio R-0 for infectious diseases	HEREDITY	2014	simulation	model	NA
J	Genung, MA; Schweitzer, JA; Bailey, JK	Beyond the Blueprint	SCIENTIST	2014	NA	NA	NA
J	Dzieweczynski, TL; Greaney, NE; Mannion, KL	Who's Watching Me: Female Siamese Fighting Fish Alter Their Interactions in Response to an Audience	ETHOLOGY	2014	original	original	NA
J	Andersson, S	Indirect Genetic Effects from Competition in the Clonal Herb Sedum album (Crassulaceae)	PLOS ONE	2014	original	original	variance
J	Royle, NJ; Russell, AF; Wilson, AJ	The evolution of flexible parenting	SCIENCE	2014	review	review	NA
J	Prizak, R; Ezard, THG; Hoyle, RB	Fitness consequences of maternal and grandmaternal effects	ECOLOGY AND EVOLUTION	2014	simulation	model	NA
J	Van Cleve, J; Akcay, E	PATHWAYS TO SOCIAL EVOLUTION: RECIPROCITY, RELATEDNESS, AND SYNERGY	EVOLUTION	2014	model	model	NA
J	Patten, MM; Ross, L; Curley, JP; Queller, DC; Bonduriansky, R; Wolf, JB	The evolution of genomic imprinting: theories, predictions and empirical tests	HEREDITY	2014	review	review	NA
J	Head, ML; Hinde, CA; Moore, AJ; Royle, NJ	Correlated evolution in parental care in females but not males in response to selection on paternity assurance behaviour	ECOLOGY LETTERS	2014	original	original	NA
J	Bailey, NW; Hoskins, JL	DETECTING CRYPTIC INDIRECT GENETIC EFFECTS	EVOLUTION	2014	original	original	trait
J	Hopwood, PE; Moore, AJ; Royle, NJ	Effects of resource variation during early life and adult social environment on contest outcomes in burying beetles: a context-dependent silver spoon strategy?	PROCEEDINGS OF THE ROYAL SOCIETY B-BIOLOGICAL SCIENCES	2014	original	original	NA
J	Estramil, N; Eens, M; Muller, W	Cross-fostering mismatches parent-offspring behaviors but this does not entail costs to family life	BEHAVIORAL ECOLOGY AND SOCIOBIOLOGY	2014	original	original	NA
J	Edward, DA; Poissant, J; Wilson, AJ; Chapman, T	SEXUAL CONFLICT AND INTERACTING PHENOTYPES: A QUANTITATIVE GENETIC ANALYSIS OF FECUNDITY AND COPULA DURATION IN DROSOPHILA MELANOGASTER	EVOLUTION	2014	original	original	variance
J	Ezard, THG; Prizak, R; Hoyle, RB	The fitness costs of adaptation via phenotypic plasticity and maternal effects	FUNCTIONAL ECOLOGY	2014	model	model	NA
J	Brinker, T; Bijma, P; Visscher, J; Rodenburg, TB; Ellen, ED	Plumage condition in laying hens: genetic parameters for direct and indirect effects in two purebred layer lines	GENETICS SELECTION EVOLUTION	2014	original	original	variance
J	McGlothlin, JW; Wolf, JB; Brodie, ED; Moore, AJ	Quantitative genetic versions of Hamilton's rule with empirical applications	PHILOSOPHICAL TRANSACTIONS OF THE ROYAL SOCIETY B-BIOLOGICAL SCIENCES	2014	perspective	review	NA
J	Queller, DC	Joint phenotypes, evolutionary conflict and the fundamental theorem of natural selection	PHILOSOPHICAL TRANSACTIONS OF THE ROYAL SOCIETY B-BIOLOGICAL SCIENCES	2014	model	model	NA
J	Alemu, SW; Bijma, P; Moller, SH; Janss, L; Berg, P	Indirect genetic effects contribute substantially to heritable variation in aggression-related traits in group-housed mink (Neovison vison)	GENETICS SELECTION EVOLUTION	2014	original	original	variance
J	Tennant, HME; Sonser, EE; Long, TAF	Hemiclonal analysis of interacting phenotypes in male and female Drosophila melanogaster	BMC EVOLUTIONARY BIOLOGY	2014	original	original	variance
J	Scott-Phillips, TC; Laland, KN; Shuker, DM; Dickins, TE; West, SA	THE NICHE CONSTRUCTION PERSPECTIVE: A CRITICAL APPRAISAL*	EVOLUTION	2014	perspective	review	NA
J	Sun, Y; Ellen, ED; van der Poel, JJ; Parmentier, HK; Bijma, P	Modelling of feather pecking behavior in beak-trimmed and non-beak-trimmed crossbred laying hens: Variance component and trait-based approach	POULTRY SCIENCE	2014	original	original	variance
J	Malka, O; Nino, EL; Grozinger, CM; Hefetz, A	Genomic analysis of the interactions between social environment and social communication systems in honey bees (Apis mellifera)	INSECT BIOCHEMISTRY AND MOLECULAR BIOLOGY	2014	original	original	NA
J	Liebgold, EB	The Influence of Social Environment: Behavior of Unrelated Adults Affects Future Juvenile Behaviors	ETHOLOGY	2014	original	original	NA
J	Kuijper, B; Johnstone, RA; Townley, S	The Evolution of Multivariate Maternal Effects	PLOS COMPUTATIONAL BIOLOGY	2014	simulation	model	NA
J	Trubenova, B; Hager, R	Social Selection and Indirect Genetic Effects in Structured populations	EVOLUTIONARY BIOLOGY	2014	model	model	NA
J	Fresneau, N; Kluen, E; Brommer, JE	A sex-specific behavioral syndrome in a wild passerine	BEHAVIORAL ECOLOGY	2014	original	original	NA
J	Teseo, S; Chaline, N; Jaisson, P; Kronauer, DJC	Epistasis between adults and larvae underlies caste fate and fitness in a clonal ant	NATURE COMMUNICATIONS	2014	original	original	NA
J	Alemu, SW; Berg, P; Janss, L; Bijma, P	Indirect genetic effects and kin recognition: estimating IGEs when interactions differ between kin and strangers	HEREDITY	2014	model	model	NA
J	Adams, MJ	Feasibility and Uncertainty in Behavior Genetics for the Nonhuman Primate	INTERNATIONAL JOURNAL OF PRIMATOLOGY	2014	perspective	review	NA
J	Tennant, HM; Sonser, EE; Long, TAF	Variation in male effects on female fecundity in Drosophila melanogaster	JOURNAL OF EVOLUTIONARY BIOLOGY	2014	original	original	variance
J	Bailey, JK; Genung, MA; Ware, I; Gorman, C; Van Nuland, ME; Long, HN; Schweitzer, JA	Indirect genetic effects: an evolutionary mechanism linking feedbacks, genotypic diversity and coadaptation in a climate change context	FUNCTIONAL ECOLOGY	2014	perspective	review	NA
J	Rebar, D; Rodriguez, RL	Trees to treehoppers: genetic variation in host plants contributes to variation in the mating signals of a plant-feeding insect	ECOLOGY LETTERS	2014	original	original	NA
J	Saltz, JB; Nuzhdin, SV	Genetic variation in niche construction: implications for development and evolutionary genetics	TRENDS IN ECOLOGY & EVOLUTION	2014	perspective	review	NA
J	Bijma, P	The quantitative genetics of indirect genetic effects: a selective review of modelling issues	HEREDITY	2014	review	review	NA
J	Clark, RM; Fewell, JH	Social dynamics drive selection in cooperative associations of ant queens	BEHAVIORAL ECOLOGY	2014	original	original	NA
J	Wilson, AJ	Competition as a source of constraint on life history evolution in natural populations	HEREDITY	2014	perspective	review	NA
J	Dalton, HA; Wood, BJ; Torrey, S	Injurious pecking in domestic turkeys: development, causes, and potential solutions	WORLDS POULTRY SCIENCE JOURNAL	2013	perspective	review	NA
J	Saltz, JB	Genetic composition of social groups influences male aggressive behaviour and fitness in natural genotypes of Drosophila melanogaster	PROCEEDINGS OF THE ROYAL SOCIETY B-BIOLOGICAL SCIENCES	2013	original	original	trait
J	Stucki, D; Kolliker, M	COEVOLUTIONARY FEEDBACKS BETWEEN FAMILY INTERACTIONS AND LIFE HISTORY	EVOLUTION	2013	simulation	model	NA
J	Taylor, ML; Evans, JP; Garcia-Gonzalez, F	No Evidence for Heritability of Male Mating Latency or Copulation Duration across Social Environments in Drosophila melanogaster	PLOS ONE	2013	original	original	variance
J	Gonzalez-Forero, M; Gavrilets, S	Evolution of Manipulated Behavior	AMERICAN NATURALIST	2013	model	model	NA
J	Gomez, Y; Kolliker, M	Maternal care, mother-offspring aggregation and age-dependent coadaptation in the European earwig	JOURNAL OF EVOLUTIONARY BIOLOGY	2013	original	original	NA
J	McGhee, KE; Travis, J	Heritable variation underlies behavioural types in the mating context in male bluefin killifish	ANIMAL BEHAVIOUR	2013	original	original	variance
J	Fitzsimmons, LP; Bertram, SM	Playing to an audience: the social environment influences aggression and victory displays	BIOLOGY LETTERS	2013	original	original	NA
J	Peeters, K; Ellen, ED; Bijma, P	Using pooled data to estimate variance components and breeding values for traits affected by social interactions	GENETICS SELECTION EVOLUTION	2013	original	original	variance
J	Rebar, D; Rodriguez, RL	Genetic variation in social influence on mate preferences	PROCEEDINGS OF THE ROYAL SOCIETY B-BIOLOGICAL SCIENCES	2013	original	original	NA
J	West, SA; Gardner, A	Adaptation and Inclusive Fitness	CURRENT BIOLOGY	2013	review	review	NA
J	Morales, J; Velando, A	Signals in family conflicts	ANIMAL BEHAVIOUR	2013	review	review	NA
J	Bailey, NW; Hoskins, JL; Green, J; Ritchie, MG	Measuring same-sex sexual behaviour: the influence of the male social environment	ANIMAL BEHAVIOUR	2013	original	original	NA
J	Wilson, AJ; Grimmer, A; Rosenthal, GG	Causes and consequences of contest outcome: aggressiveness, dominance and growth in the sheepshead swordtail, Xiphophorus birchmanni	BEHAVIORAL ECOLOGY AND SOCIOBIOLOGY	2013	original	original	variance
J	Khudr, MS; Oldekop, JA; Shuker, DM; Preziosi, RF	Parasitoid wasps influence where aphids die via an interspecific indirect genetic effect	BIOLOGY LETTERS	2013	original	original	NA
J	Foucaud, J; Philippe, AS; Moreno, C; Mery, F	A genetic polymorphism affecting reliance on personal versus public information in a spatial learning task in Drosophila melanogaster	PROCEEDINGS OF THE ROYAL SOCIETY B-BIOLOGICAL SCIENCES	2013	original	original	NA
J	Camerlink, I; Turner, SP; Bijma, P; Bolhuis, JE	Indirect Genetic Effects and Housing Conditions in Relation to Aggressive Behaviour in Pigs	PLOS ONE	2013	original	original	variance
J	Velando, A; Kim, SY; Noguera, JC	Begging response of gull chicks to the red spot on the parental bill	ANIMAL BEHAVIOUR	2013	original	original	NA
J	Genung, MA; Bailey, JK; Schweitzer, JA	Belowground interactions shift the relative importance of direct and indirect genetic effects	ECOLOGY AND EVOLUTION	2013	original	original	variance
J	Muir, WM; Bijma, P; Schinckel, A	MULTILEVEL SELECTION WITH KIN AND NON-KIN GROUPS, EXPERIMENTAL RESULTS WITH JAPANESE QUAIL (COTURNIX JAPONICA)	EVOLUTION	2013	original	original	NA
J	Hall, MD; Lailvaux, SP; Brooks, RC	SEX-SPECIFIC EVOLUTIONARY POTENTIAL OF PRE- AND POSTCOPULATORY REPRODUCTIVE INTERACTIONS IN THE FIELD CRICKET, TELEOGRYLLUS COMMODUS	EVOLUTION	2013	original	original	variance
J	Brommer, JE	On between-individual and residual (co)variances in the study of animal personality: are you willing to take the individual gambit?	BEHAVIORAL ECOLOGY AND SOCIOBIOLOGY	2013	commentary	review	NA
J	Townley, S; Ezard, THG	A G matrix analogue to capture the cumulative effects of nongenetic inheritance	JOURNAL OF EVOLUTIONARY BIOLOGY	2013	model	model	NA
J	Montiglio, PO; Ferrari, C; Reale, D	Social niche specialization under constraints: personality, social interactions and environmental heterogeneity	PHILOSOPHICAL TRANSACTIONS OF THE ROYAL SOCIETY B-BIOLOGICAL SCIENCES	2013	review	review	NA
J	Rodriguez, RL; Rebar, D; Fowler-Finn, KD	The evolution and evolutionary consequences of social plasticity in mate preferences	ANIMAL BEHAVIOUR	2013	review	review	NA
J	Blomquist, GE; Williams, LE	Quantitative genetics of costly neonatal sexual size dimorphism in squirrel monkeys (Saimiri boliviensis)	JOURNAL OF EVOLUTIONARY BIOLOGY	2013	original	original	variance
J	Bleakley, BH; Welter, SM; McCauley-Cole, K; Shuster, SM; Moore, AJ	Cannibalism as an interacting phenotype: precannibalistic aggression is influenced by social partners in the endangered Socorro Isopod (Thermosphaeroma thermophilum)	JOURNAL OF EVOLUTIONARY BIOLOGY	2013	original	original	trait
J	Mattey, SN; Strutt, L; Smiseth, PT	Intergenerational effects of inbreeding in Nicrophorus vespilloides: offspring suffer fitness costs when either they or their parents are inbred	JOURNAL OF EVOLUTIONARY BIOLOGY	2013	original	original	NA
J	Hamilton, IM	The effects of behavioral plasticity and leadership on the predictions of optimal skew models	BEHAVIORAL ECOLOGY	2013	model	model	NA
J	Cunningham, CB; Ruff, JS; Chase, K; Potts, WK; Carrier, DR	Competitive Ability in Male House Mice (Mus musculus): Genetic Influences	BEHAVIOR GENETICS	2013	original	original	NA
J	Ariyomo, TO; Carter, M; Watt, PJ	Heritability of Boldness and Aggressiveness in the Zebrafish	BEHAVIOR GENETICS	2013	original	original	NA
J	Silva, JCE; Kerr, RJ	Accounting for competition in genetic analysis, with particular emphasis on forest genetic trials	TREE GENETICS & GENOMES	2013	simulation	model	NA
J	de Souza, SJ	Extended Fitness hypothesis: a link between individual and group selection	GENETICS AND MOLECULAR RESEARCH	2013	perspective	review	NA
J	Harari, AR; Steinitz, H	The evolution of female sex pheromones	CURRENT ZOOLOGY	2013	review	review	NA
J	Silva, JCE; Potts, BM; Bijma, P; Kerr, RJ; Pilbeam, DJ	Genetic control of interactions among individuals: contrasting outcomes of indirect genetic effects arising from neighbour disease infection and competition in a forest tree	NEW PHYTOLOGIST	2013	original	original	variance
J	Sartori, C; Mantovani, R	Indirect genetic effects and the genetic bases of social dominance: evidence from cattle	HEREDITY	2013	original	original	variance
J	Evans, JP; Gasparini, C	The genetic basis of female multiple mating in a polyandrous livebearing fish	ECOLOGY AND EVOLUTION	2013	original	original	NA
J	Moore, AJ	Genetic influences on social dominance: cow wars	HEREDITY	2013	commentary	review	NA
J	Royle, NJ; Pike, TW; Heeb, P; Richner, H; Kolliker, M	Offspring social network structure predicts fitness in families	PROCEEDINGS OF THE ROYAL SOCIETY B-BIOLOGICAL SCIENCES	2012	original	original	NA
J	Camerlink, I; Bijma, P; Kemp, B; Bolhuis, JE	Relationship between growth rate and oral manipulation, social nosing, and aggression in finishing pigs	APPLIED ANIMAL BEHAVIOUR SCIENCE	2012	original	original	NA
J	Trubenova, B; Hager, R	Phenotypic and Evolutionary Consequences of Social Behaviours: Interactions among Individuals Affect Direct Genetic Effects	PLOS ONE	2012	model	model	NA
J	Reid, JM	Predicting evolutionary responses to selection on polyandry in the wild: additive genetic covariances with female extra-pair reproduction	PROCEEDINGS OF THE ROYAL SOCIETY B-BIOLOGICAL SCIENCES	2012	original	original	NA
J	Farine, DR; Garroway, CJ; Sheldon, BC	Social network analysis of mixed-species flocks: exploring the structure and evolution of interspecific social behaviour	ANIMAL BEHAVIOUR	2012	review	review	NA
J	Head, ML; Berry, LK; Royle, NJ; Moore, AJ	PATERNAL CARE: DIRECT AND INDIRECT GENETIC EFFECTS OF FATHERS ON OFFSPRING PERFORMANCE	EVOLUTION	2012	original	original	variance
J	Hoyle, RB; Ezard, THG	The benefits of maternal effects in novel and in stable environments	JOURNAL OF THE ROYAL SOCIETY INTERFACE	2012	model	model	NA
J	Peeters, K; Eppink, TT; Ellen, ED; Visscher, J; Bijma, P	Indirect Genetic Effects for Survival in Domestic Chickens (Gallus gallus) Are Magnified in Crossbred Genotypes and Show a Parent-of-Origin Effect	GENETICS	2012	original	original	variance
J	Riebli, T; Taborsky, M; Chervet, N; Apolloni, N; Zurcher, Y; Heg, D	Behavioural type, status and social context affect behaviour and resource allocation in cooperatively breeding cichlids	ANIMAL BEHAVIOUR	2012	original	original	NA
J	Bailey, NW	Evolutionary models of extended phenotypes	TRENDS IN ECOLOGY & EVOLUTION	2012	perspective	review	NA
J	Bailey, NW; Zuk, M	Socially flexible female choice differs among populations of the Pacific field cricket: geographical variation in the interaction coefficient psi (Psi)	PROCEEDINGS OF THE ROYAL SOCIETY B-BIOLOGICAL SCIENCES	2012	original	original	trait
J	Peiman, KS; Robinson, BW	Diversifying and correlational selection on behavior toward conspecific and heterospecific competitors in brook stickleback (Culaea inconstans)	ECOLOGY AND EVOLUTION	2012	original	original	NA
J	Hamilton, IM; Ligocki, IY	The extended personality: indirect effects of behavioural syndromes on the behaviour of others in a group-living cichlid	ANIMAL BEHAVIOUR	2012	original	original	NA
J	Bailey, NW; Moore, AJ	RUNAWAY SEXUAL SELECTION WITHOUT GENETIC CORRELATIONS: SOCIAL ENVIRONMENTS AND FLEXIBLE MATE CHOICE INITIATE AND ENHANCE THE FISHER PROCESS	EVOLUTION	2012	model	model	NA
J	Lyon, BE; Montgomerie, R	Sexual selection is a form of social selection	PHILOSOPHICAL TRANSACTIONS OF THE ROYAL SOCIETY B-BIOLOGICAL SCIENCES	2012	review	review	NA
J	Tobias, JA; Montgomerie, R; Lyon, BE	The evolution of female ornaments and weaponry: social selection, sexual selection and ecological competition	PHILOSOPHICAL TRANSACTIONS OF THE ROYAL SOCIETY B-BIOLOGICAL SCIENCES	2012	review	review	NA
J	Van Dyken, JD; Wade, MJ	ORIGINS OF ALTRUISM DIVERSITY II: RUNAWAY COEVOLUTION OF ALTRUISTIC STRATEGIES VIA RECIPROCAL NICHE CONSTRUCTION	EVOLUTION	2012	model	model	NA
J	Kazancioglu, E; Klug, H; Alonzo, SH	THE EVOLUTION OF SOCIAL INTERACTIONS CHANGES PREDICTIONS ABOUT INTERACTING PHENOTYPES	EVOLUTION	2012	model	model	NA
J	Lipschutz-Powell, D; Woolliams, JA; Bijma, P; Doeschl-Wilson, AB	Indirect Genetic Effects and the Spread of Infectious Disease: Are We Capturing the Full Heritable Variation Underlying Disease Prevalence?	PLOS ONE	2012	model	model	NA
J	Billeter, JC; Jagadeesh, S; Stepek, N; Azanchi, R; Levine, JD	Drosophila melanogaster females change mating behaviour and offspring production based on social context	PROCEEDINGS OF THE ROYAL SOCIETY B-BIOLOGICAL SCIENCES	2012	original	original	NA
J	Gomez, JM; Perfectti, F	Fitness consequences of centrality in mutualistic individual-based networks	PROCEEDINGS OF THE ROYAL SOCIETY B-BIOLOGICAL SCIENCES	2012	original	original	NA
J	Wolf, J; Cheverud, JM	Detecting Maternal-Effect Loci by Statistical Cross-Fostering	GENETICS	2012	original	original	variance
J	Procter, DS; Moore, AJ; Miller, CW	The form of sexual selection arising from male-male competition depends on the presence of females in the social environment	JOURNAL OF EVOLUTIONARY BIOLOGY	2012	original	original	NA
J	Linksvayer, TA; Fewell, JH; Gadau, J; Laubichler, MD	Developmental Evolution in Social Insects: Regulatory Networks from Genes to Societies	JOURNAL OF EXPERIMENTAL ZOOLOGY PART B-MOLECULAR AND DEVELOPMENTAL EVOLUTION	2012	perspective	review	NA
J	Schroderus, E; Koivula, M; Koskela, E; Mappes, T; Oksanen, TA; Poikonen, T	Can number and size of offspring increase simultaneously? - a central life-history trade-off reconsidered	BMC EVOLUTIONARY BIOLOGY	2012	original	original	NA
J	Westneat, DF	EVOLUTION IN RESPONSE TO SOCIAL SELECTION: THE IMPORTANCE OF INTERACTIVE EFFECTS OF TRAITS ON FITNESS	EVOLUTION	2012	perspective	review	NA
J	Gempe, T; Stach, S; Bienefeld, K; Beye, M	Mixing of Honeybees with Different Genotypes Affects Individual Worker Behavior and Transcription of Genes in the Neuronal Substrate	PLOS ONE	2012	original	original	NA
J	Miller, CW; Fletcher, RJ; Anderson, BD; Nguyen, LD	Natal social environment influences habitat selection later in life	ANIMAL BEHAVIOUR	2012	original	original	NA
J	Akcay, E; Van Cleve, J	Behavioral Responses in Structured Populations Pave the Way to Group Optimality	AMERICAN NATURALIST	2012	model	model	NA
J	Horvathova, T; Nakagawa, S; Uller, T	Strategic female reproductive investment in response to male attractiveness in birds	PROCEEDINGS OF THE ROYAL SOCIETY B-BIOLOGICAL SCIENCES	2012	original	original	NA
J	Hallsson, LR; Bjorklund, M	Sex-specific genetic variances in life-history and morphological traits of the seed beetle Callosobruchus maculatus	ECOLOGY AND EVOLUTION	2012	original	original	NA
J	Norton, WHJ; Bally-Cuif, L	Unravelling the proximate causes of the aggression-boldness behavioural syndrome in zebrafish	BEHAVIOUR	2012	review	review	NA
J	Martinez, J; Fleury, F; Varaldi, J	Heritable variation in an extended phenotype: the case of a parasitoid manipulated by a virus	JOURNAL OF EVOLUTIONARY BIOLOGY	2012	original	original	NA
J	Formica, VA; Wood, CW; Larsen, WB; Butterfield, RE; Augat, ME; Hougen, HY; Brodie, ED	Fitness consequences of social network position in a wild population of forked fungus beetles (Bolitotherus cornutus)	JOURNAL OF EVOLUTIONARY BIOLOGY	2012	original	original	NA
J	Hunt, JH	A conceptual model for the origin of worker behaviour and adaptation of eusociality	JOURNAL OF EVOLUTIONARY BIOLOGY	2012	model	model	NA
J	Bijma, P	A General Definition of the Heritable Variation That Determines the Potential of a Population to Respond to Selection	GENETICS	2011	model	model	NA
J	Wilson, AJ; de Boer, M; Arnott, G; Grimmer, A	Integrating Personality Research and Animal Contest Theory: Aggressiveness in the Green Swordtail Xiphophorus helleri	PLOS ONE	2011	original	original	variance
J	Rosvall, KA	Intrasexual competition in females: evidence for sexual selection?	BEHAVIORAL ECOLOGY	2011	review	review	NA
J	Wolf, JB; Leamy, LJ; Roseman, CC; Cheverud, JM	Disentangling Prenatal and Postnatal Maternal Genetic Effects Reveals Persistent Prenatal Effects on Offspring Growth in Mice	GENETICS	2011	original	original	NA
J	Pruitt, JN; Riechert, SE; Harris, DJ	Reproductive consequences of male body mass and aggressiveness depend on females' behavioral types	BEHAVIORAL ECOLOGY AND SOCIOBIOLOGY	2011	original	original	NA
J	Tobias, JA; Gamarra-Toledo, V; Garcia-Olaechea, D; Pulgarin, PC; Seddon, N	Year-round resource defence and the evolution of male and female song in suboscine birds: social armaments are mutual ornaments	JOURNAL OF EVOLUTIONARY BIOLOGY	2011	original	original	NA
J	Moshgani, M; Van Dooren, TJM	Maternal and paternal contributions to egg size and egg number variation in the blackfin pearl killifish Austrolebias nigripinnis	EVOLUTIONARY ECOLOGY	2011	original	original	variance
J	Kasumovic, MM; Brooks, RC	IT'S ALL WHO YOU KNOW: THE EVOLUTION OF SOCIALLY CUED ANTICIPATORY PLASTICITY AS A MATING STRATEGY	QUARTERLY REVIEW OF BIOLOGY	2011	review	review	NA
J	Saltz, JB	NATURAL GENETIC VARIATION IN SOCIAL ENVIRONMENT CHOICE: CONTEXT-DEPENDENT GENE-ENVIRONMENT CORRELATION IN DROSOPHILA MELANOGASTER	EVOLUTION	2011	original	original	NA
J	Auld, JR; Charmantier, A	Life history of breeding partners alters age-related changes of reproductive traits in a natural population of blue tits	OIKOS	2011	original	original	NA
J	Akcay, E; Roughgarden, J	The evolution of payoff matrices: providing incentives to cooperate	PROCEEDINGS OF THE ROYAL SOCIETY B-BIOLOGICAL SCIENCES	2011	model	model	NA
J	Steele, DB; Siepielski, AM; McPeek, MA	Sexual selection and temporal phenotypic variation in a damselfly population	JOURNAL OF EVOLUTIONARY BIOLOGY	2011	original	original	NA
J	Queller, DC	Expanded social fitness and Hamilton's rule for kin, kith, and kind	PROCEEDINGS OF THE NATIONAL ACADEMY OF SCIENCES OF THE UNITED STATES OF AMERICA	2011	model	model	NA
J	Rowntree, JK; Shuker, DM; Preziosi, RF	Forward from the crossroads of ecology and evolution Introduction	PHILOSOPHICAL TRANSACTIONS OF THE ROYAL SOCIETY B-BIOLOGICAL SCIENCES	2011	perspective	review	NA
J	Wolf, JB; Mutic, JJ; Kover, PX	Functional genetics of intraspecific ecological interactions in Arabidopsis thaliana	PHILOSOPHICAL TRANSACTIONS OF THE ROYAL SOCIETY B-BIOLOGICAL SCIENCES	2011	original	original	NA
J	Whitlock, R; Bilton, MC; Grime, JP; Burke, T	Fine-scale community and genetic structure are tightly linked in species-rich grasslands	PHILOSOPHICAL TRANSACTIONS OF THE ROYAL SOCIETY B-BIOLOGICAL SCIENCES	2011	review	review	NA
J	Saltz, JB; Foley, BR	Natural Genetic Variation in Social Niche Construction: Social Effects of Aggression Drive Disruptive Sexual Selection in Drosophila melanogaster	AMERICAN NATURALIST	2011	original	original	NA
J	Sneddon, LU; Schmidt, R; Fang, YX; Cossins, AR	Molecular Correlates of Social Dominance: A Novel Role for Ependymin in Aggression	PLOS ONE	2011	original	original	NA
J	Genung, MA; Schweitzer, JA; Ubeda, F; Fitzpatrick, BM; Pregitzer, CC; Felker-Quinn, E; Bailey, JK	Genetic variation and community change - selection, evolution, and feedbacks	FUNCTIONAL ECOLOGY	2011	review	review	NA
J	Wilson, AJ; Morrissey, MB; Adams, MJ; Walling, CA; Guinness, FE; Pemberton, JM; Clutton-Brock, TH; Kruuk, LEB	Indirect genetics effects and evolutionary constraint: an analysis of social dominance in red deer, Cervus elaphus	JOURNAL OF EVOLUTIONARY BIOLOGY	2011	original	original	variance
J	Garcia-Gonzalez, F; Evans, JP	FERTILIZATION SUCCESS AND THE ESTIMATION OF GENETIC VARIANCE IN SPERM COMPETITIVENESS	EVOLUTION	2011	simulation	model	NA
J	Dzieweczynski, TL; Forrette, LM	Repeatability of decision-making behaviour in male threespine stickleback Gasterosteus aculeatus: Effects of dummy vs. live stimuli	CURRENT ZOOLOGY	2011	original	original	NA
J	Nanjundiah, V; Sathe, S	Social selection and the evolution of cooperative groups: The example of the cellular slime moulds	INTEGRATIVE BIOLOGY	2011	review	review	NA
J	Dochtermann, NA; Roff, DA	Applying a quantitative genetics framework to behavioural syndrome research	PHILOSOPHICAL TRANSACTIONS OF THE ROYAL SOCIETY B-BIOLOGICAL SCIENCES	2010	perspective	review	NA
J	Hock, K; Ng, KL; Fefferman, NH	Systems Approach to Studying Animal Sociality: Individual Position versus Group Organization in Dynamic Social Network Models	PLOS ONE	2010	simulation	model	NA
J	Frere, CH; Krutzen, M; Mann, J; Connor, RC; Bejder, L; Sherwin, WB	Social and genetic interactions drive fitness variation in a free-living dolphin population	PROCEEDINGS OF THE NATIONAL ACADEMY OF SCIENCES OF THE UNITED STATES OF AMERICA	2010	original	original	variance
J	Bijma, P	Estimating Indirect Genetic Effects: Precision of Estimates and Optimum Designs	GENETICS	2010	model	model	NA
J	Sartori, C; Mantovani, R	Genetics of fighting ability in cattle using data from the traditional battle contest of the Valdostana breed	JOURNAL OF ANIMAL SCIENCE	2010	original	original	variance
J	Bergmuller, R; Schurch, R; Hamilton, IM	Evolutionary causes and consequences of consistent individual variation in cooperative behaviour	PHILOSOPHICAL TRANSACTIONS OF THE ROYAL SOCIETY B-BIOLOGICAL SCIENCES	2010	review	review	NA
J	Roulin, A; Dreiss, AN; Kolliker, M	Evolutionary Perspective on the Interplay Between Family Life, and Parent and Offspring Personality	ETHOLOGY	2010	review	review	NA
J	McGlothlin, JW; Moore, AJ; Wolf, JB; Brodie, ED	INTERACTING PHENOTYPES AND THE EVOLUTIONARY PROCESS. III. SOCIAL EVOLUTION	EVOLUTION	2010	model	model	NA
J	Wade, MJ; Bijma, P; Ellen, ED; Muir, W	Group selection and social evolution in domesticated animals	EVOLUTIONARY APPLICATIONS	2010	model	model	NA
J	Buttery, NJ; Thompson, CRL; Wolf, JB	Complex genotype interactions influence social fitness during the developmental phase of the social amoeba Dictyostelium discoideum	JOURNAL OF EVOLUTIONARY BIOLOGY	2010	original	original	variance
J	Snook, RR; Bacigalupe, LD; Moore, AJ	THE QUANTITATIVE GENETICS AND COEVOLUTION OF MALE AND FEMALE REPRODUCTIVE TRAITS	EVOLUTION	2010	original	original	NA
J	Chenoweth, SF; Rundle, HD; Blows, MW	EXPERIMENTAL EVIDENCE FOR THE EVOLUTION OF INDIRECT GENETIC EFFECTS: CHANGES IN THE INTERACTION EFFECT COEFFICIENT, PSI (Psi), DUE TO SEXUAL SELECTION	EVOLUTION	2010	original	original	NA
J	Bailey, NW; Gray, B; Zuk, M	Acoustic Experience Shapes Alternative Mating Tactics and Reproductive Investment in Male Field Crickets	CURRENT BIOLOGY	2010	original	original	NA
J	Rodenburg, TB; Bijma, P; Ellen, ED; Bergsma, R; de Vries, S; Bolhuis, JE; Kemp, B; van Arendonk, JAM	Breeding amiable animals? Improving farm animal welfare by including social effects in breeding programmes	ANIMAL WELFARE	2010	perspective	review	NA
J	Teplitsky, C; Mills, JA; Yarrall, JW; Merila, J	Indirect genetic effects in a sex-limited trait: the case of breeding time in red-billed gulls	JOURNAL OF EVOLUTIONARY BIOLOGY	2010	original	original	variance
J	Sokolowski, MB	Social Interactions in Simple Model Systems	NEURON	2010	review	review	NA
J	Johnson, BR; Linksvayer, TA	DECONSTRUCTING THE SUPERORGANISM: SOCIAL PHYSIOLOGY, GROUNDPLANS, AND SOCIOGENOMICS	QUARTERLY REVIEW OF BIOLOGY	2010	perspective	review	NA
J	Kolliker, M; Ridenhour, BJ; Gaba, S	Antagonistic Parent-Offspring Co-Adaptation	PLOS ONE	2010	simulation	model	NA
J	Wilson, AJ; Reale, D; Clements, MN; Morrissey, MM; Postma, E; Walling, CA; Kruuk, LEB; Nussey, DH	An ecologist's guide to the animal model	JOURNAL OF ANIMAL ECOLOGY	2010	review	review	NA
J	Bijma, P	Fisher's fundamental theorem of inclusive fitness and the change in fitness due to natural selection when conspecifics interact	JOURNAL OF EVOLUTIONARY BIOLOGY	2010	model	model	NA
J	Reinhardt, K; Naylor, RA; Siva-Jothy, MT	Ejaculate components delay reproductive senescence while elevating female reproductive rate in an insect	PROCEEDINGS OF THE NATIONAL ACADEMY OF SCIENCES OF THE UNITED STATES OF AMERICA	2009	original	original	NA
J	Formica, VA; Tuttle, EM	Examining the social landscapes of alternative reproductive strategies	JOURNAL OF EVOLUTIONARY BIOLOGY	2009	original	original	NA
J	Keller, L	Adaptation and the genetics of social behaviour	PHILOSOPHICAL TRANSACTIONS OF THE ROYAL SOCIETY B-BIOLOGICAL SCIENCES	2009	review	review	NA
J	Westneat, DF; Sih, A	Sexual conflict as a partitioning of selection	BIOLOGY LETTERS	2009	perspective	review	NA
J	Raeymaekers, JAM; Delaire, L; Hendry, AP	Genetically based differences in nest characteristics between lake, inlet, and hybrid threespine stickleback from the Misty system, British Columbia, Canada	EVOLUTIONARY ECOLOGY RESEARCH	2009	original	original	NA
J	Bailey, NW; Zuk, M	Field crickets change mating preferences using remembered social information	BIOLOGY LETTERS	2009	original	original	NA
J	Hinde, CA; Buchanan, KL; Kilner, RM	Prenatal environmental effects match offspring begging to parental provisioning	PROCEEDINGS OF THE ROYAL SOCIETY B-BIOLOGICAL SCIENCES	2009	original	original	NA
J	Bailey, NW; Zuk, M	Same-sex sexual behavior and evolution	TRENDS IN ECOLOGY & EVOLUTION	2009	perspective	review	NA
J	Kontiainen, P; Pietiainen, H; Huttunen, K; Karell, P; Kolunen, H; Brommer, JE	Aggressive Ural owl mothers recruit more offspring	BEHAVIORAL ECOLOGY	2009	original	original	NA
J	Linksvayer, TA; Wade, MJ	GENES WITH SOCIAL EFFECTS ARE EXPECTED TO HARBOR MORE SEQUENCE VARIATION WITHIN AND BETWEEN SPECIES	EVOLUTION	2009	model	model	NA
J	McGlothlin, JW; Brodie, ED	HOW TO MEASURE INDIRECT GENETIC EFFECTS: THE CONGRUENCE OF TRAIT-BASED AND VARIANCE-PARTITIONING APPROACHES	EVOLUTION	2009	model	model	NA
J	Bleakley, BH; Brodie, ED	INDIRECT GENETIC EFFECTS INFLUENCE ANTIPREDATOR BEHAVIOR IN GUPPIES: ESTIMATES OF THE COEFFICIENT OF INTERACTION PSI AND THE INHERITANCE OF RECIPROCITY	EVOLUTION	2009	original	original	trait
J	Jones, AG; Ratterman, NL	Mate choice and sexual selection: What have we learned since Darwin?	PROCEEDINGS OF THE NATIONAL ACADEMY OF SCIENCES OF THE UNITED STATES OF AMERICA	2009	review	review	NA
J	Shuster, SM	Sexual selection and mating systems	PROCEEDINGS OF THE NATIONAL ACADEMY OF SCIENCES OF THE UNITED STATES OF AMERICA	2009	perspective	review	NA
J	Johnson, MTJ; Vellend, M; Stinchcombe, JR	Evolution in plant populations as a driver of ecological changes in arthropod communities	PHILOSOPHICAL TRANSACTIONS OF THE ROYAL SOCIETY B-BIOLOGICAL SCIENCES	2009	original	original	NA
J	Gosden, TP; Svensson, EI	Density-Dependent Male Mating Harassment, Female Resistance, and Male Mimicry	AMERICAN NATURALIST	2009	original	original	NA
J	Dobler, R; Kolliker, M	Behavioural attainability of evolutionarily stable strategies in repeated interactions	ANIMAL BEHAVIOUR	2009	model	model	NA
J	Refsnider, JM; Keall, SN; Daugherty, CH; Nelson, NJ	Does Nest-Guarding in Female Tuatara (Sphenodon punctatus) Reduce Nest Destruction by Conspecific Females?	JOURNAL OF HERPETOLOGY	2009	original	original	NA
J	East, ML; Honer, OP; Wachter, B; Wilhelm, K; Burke, T; Hofer, H	Maternal effects on offspring social status in spotted hyenas	BEHAVIORAL ECOLOGY	2009	original	original	NA
J	Danielson-Francois, AM; Zhou, YH; Greenfield, MD	Indirect genetic effects and the lek paradox: inter-genotypic competition may strengthen genotype x environment interactions and conserve genetic variance	GENETICA	2009	original	original	variance
J	Harris, WE; Uller, T	Reproductive investment when mate quality varies: differential allocation versus reproductive compensation	PHILOSOPHICAL TRANSACTIONS OF THE ROYAL SOCIETY B-BIOLOGICAL SCIENCES	2009	model	model	NA
J	Cordoba-Aguilar, A	Seasonal variation in genital and body size, sperm displacement ability, female mating rate, and male harassment in two calopterygid damselflies (Odonata: Calopterygidae)	BIOLOGICAL JOURNAL OF THE LINNEAN SOCIETY	2009	original	original	NA
J	Linksvayer, TA; Fondrk, MK; Page, RE	Honeybee Social Regulatory Networks Are Shaped by Colony-Level Selection	AMERICAN NATURALIST	2009	original	original	NA
J	Wilson, AJ; Gelin, U; Perron, MC; Reale, D	Indirect genetic effects and the evolution of aggression in a vertebrate system	PROCEEDINGS OF THE ROYAL SOCIETY B-BIOLOGICAL SCIENCES	2009	original	original	variance
J	Kent, C; Azanchi, R; Smith, B; Formosa, A; Levine, JD	Social context influences chemical communication in D. melanogaster males	CURRENT BIOLOGY	2008	original	original	variance
J	Ritchie, MG	Behavioural genetics: The social fly	CURRENT BIOLOGY	2008	commentary	review	NA
J	Wolf, JB; Harris, WE; Royle, NJ	The capture of heritable variation for genetic quality through social competition	GENETICA	2008	model	model	NA
J	Bijma, P; Wade, MJ	The joint effects of kin, multilevel selection and indirect genetic effects on response to genetic selection	JOURNAL OF EVOLUTIONARY BIOLOGY	2008	model	model	NA
J	Smiseth, PT; Wright, J; Kolliker, M	Parent-offspring conflict and co-adaptation: behavioural ecology meets quantitative genetics	PROCEEDINGS OF THE ROYAL SOCIETY B-BIOLOGICAL SCIENCES	2008	review	review	NA
J	Garcia-Gonzalez, F	Male genetic quality and the inequality between paternity success and fertilization success: Consequences for studies of sperm competition and the evolution of polyandry	EVOLUTION	2008	simulation	model	NA
J	Bacigalupe, LD; Crudgington, HS; Slate, J; Moore, AJ; Snook, RR	Sexual selection and interacting phenotypes in experimental evolution: A study of Drosophila pseudoobscura mating behavior	EVOLUTION	2008	original	original	NA
J	Wang, J; Ross, KG; Keller, L	Genome-Wide Expression Patterns and the Genetic Architecture of a Fundamental Social Trait	PLOS GENETICS	2008	original	original	NA
J	Moorad, JA; Linksvayer, TA	Levels of selection on threshold characters	GENETICS	2008	model	model	NA
J	Garcia-Gonzalez, F	The relative nature of fertilization success: Implications for the study of post-copulatory sexual selection	BMC EVOLUTIONARY BIOLOGY	2008	simulation	model	NA
J	Cabral, LG; Foley, BR; Nuzhdin, SV	Does Sex Trade with Violence among Genotypes in Drosophila melanogaster?	PLOS ONE	2008	original	original	NA
J	Gosden, TP; Svensson, EI	Spatial and temporal dynamics in a sexual selection mosaic	EVOLUTION	2008	original	original	NA
J	Weidt, A; Hofmann, SE; Konig, B	Not only mate choice matters: fitness consequences of social partner choice in female house mice	ANIMAL BEHAVIOUR	2008	original	original	NA
J	Schweitzer, JA; Bailey, JK; Fischer, DG; Leroy, CJ; Lonsdorf, EV; Whitham, TG; Hart, SC	Plant-soil-microorganism interactions: Heritable relationship between plant genotype and associated soil microorganisms	ECOLOGY	2008	original	original	variance
J	Nonacs, P; Kapheim, KM	Social heterosis and the maintenance of genetic diversity at the genome level	JOURNAL OF EVOLUTIONARY BIOLOGY	2008	model	model	NA
J	Blealkley, BH; Eklund, AC; Brodie, ED	Are designer guppies inbred? Microsatellite variation in five strains of ornamental guppies, Poecilia reticulata, used for behavioral research	ZEBRAFISH	2008	original	original	NA
J	Dowling, DK; Friberg, U; Arnqvist, G	A comparison of nuclear and cytoplasmic genetic effects on sperm competitiveness and female remating in a seed beetle	JOURNAL OF EVOLUTIONARY BIOLOGY	2007	original	original	NA
J	Irschick, D; Bailey, JK; Schweitzer, JA; Husak, JF; Meyers, JJ	New directions for studying selection in nature Studies of performance and communities	PHYSIOLOGICAL AND BIOCHEMICAL ZOOLOGY	2007	perspective	review	NA
J	Linksvayer, TA	Ant Species Differences Determined by Epistasis between Brood and Worker Genomes	PLOS ONE	2007	original	original	NA
J	Kraaijeveld, K; Kraaijeveld-Smit, FJL; Komdeur, J	The evolution of mutual ornamentation	ANIMAL BEHAVIOUR	2007	review	review	NA
J	Bertram, SM; Kemp, DJ; Johnson, JS; Orozco, SX; Gorelick, R	Heritability of acoustic signalling time in the Texas field cricket, Gryllus texensis	EVOLUTIONARY ECOLOGY RESEARCH	2007	original	original	NA
J	Lancaster, LT; McAdam, AG; Wingfield, JC; Sinervo, BR	Adaptive social and maternal induction of antipredator dorsal patterns in a lizard with alternative social strategies	ECOLOGY LETTERS	2007	original	original	NA
J	Davis, J; Werre, D	Agonistic stress in early adolescence and its effects on reproductive effort in young adulthood	EVOLUTION AND HUMAN BEHAVIOR	2007	original	original	NA
J	Bleakley, BH; Parker, DJ; Brodie, ED	Nonadditive effects of group membership can lead to additive group phenotypes for anti-predator behaviour of guppies, Poecilia reticulata	JOURNAL OF EVOLUTIONARY BIOLOGY	2007	original	original	NA
J	Mutic, JJ; Wolf, JB	Indirect genetic effects from ecological interactions in Arabidopsis thaliana	MOLECULAR ECOLOGY	2007	original	original	NA
J	Miller, CW; Moore, AJ	A potential resolution to the lek paradox through indirect genetic effects	PROCEEDINGS OF THE ROYAL SOCIETY B-BIOLOGICAL SCIENCES	2007	model	model	NA
J	Ellen, ED; Muir, WM; Teuscher, F; Bijma, P	Genetic improvement of traits affected by interactions among individuals: Sib selection schemes	GENETICS	2007	model	model	NA
J	Garcia-Gonzalez, F; Simmons, LW	Paternal indirect genetic effects on offspring viability and the benefits of polyandry	CURRENT BIOLOGY	2007	original	original	NA
J	Bijma, P; Muir, WM; Ellen, ED; Wolf, JB; Van Arendonk, JAM	Multilevel selection 2: Estimating the genetic parameters determining inheritance and response to selection	GENETICS	2007	model	model	NA
J	Linksvayer, TA	Direct, maternal, and sibsocial genetic effects on individual and colony traits in an ant	EVOLUTION	2006	original	original	variance
J	van de Pol, M; Heg, D; Bruinzeel, LW; Kuijper, B; Verhulst, S	Experimental evidence for a causal effect of pair-bond duration on reproductive performance in oystercatchers (Haematopus ostralegus)	BEHAVIORAL ECOLOGY	2006	original	original	NA
J	Bleakley, BH; Martell, CM; Brodie, ED	Variation in anti-predator behavior among five strains of inbred guppies, Poecilia reticulata	BEHAVIOR GENETICS	2006	original	original	NA
J	Chenoweth, SF; Blows, MW	Dissecting the complex genetic basis of mate choice	NATURE REVIEWS GENETICS	2006	review	review	NA
J	Whitham, TG; Bailey, JK; Schweitzer, JA; Shuster, SM; Bangert, RK; Leroy, CJ; Lonsdorf, EV; Allan, GJ; DiFazio, SP; Potts, BM; Fischer, DG; Gehring, CA; Lindroth, RL; Marks, JC; Hart, SC; Wimp, GM; Wooley, SC	A framework for community and ecosystem genetics: from genes to ecosystems	NATURE REVIEWS GENETICS	2006	review	review	NA
J	Shuster, SM; Lonsdorf, EV; Wimp, GM; Bailey, JK; Whitham, TG	Community heritability measures the evolutionary consequences of indirect genetic effects on community structure	EVOLUTION	2006	original	original	NA
J	Jackson, RR; Nelson, XJ; Sune, GO	A spider that feeds indirectly on vertebrate blood by choosing female mosquitoes as prey	PROCEEDINGS OF THE NATIONAL ACADEMY OF SCIENCES OF THE UNITED STATES OF AMERICA	2005	original	original	NA
J	Kolliker, M; Brodie, ED; Moore, AJ	The coadaptation of parental supply and offspring demand	AMERICAN NATURALIST	2005	model	model	NA
J	Linksvayer, TA; Wade, MJ	The evolutionary origin and elaboration of sociality in the aculeate hymenoptera: Maternal effects, sib-social effects, and heterochrony	QUARTERLY REVIEW OF BIOLOGY	2005	review	review	NA
J	Pervez, A; Gupta, AK; Omkar	Kin recognition and avoidance of kin cannibalism by the larvae of co-occurring ladybirds: a laboratory study	EUROPEAN JOURNAL OF ENTOMOLOGY	2005	original	original	NA
J	Civantos, E; Ahnesjo, J; Forsman, A	Immune function, parasitization and extended phenotypes in colour polymorphic pygmy grasshoppers	BIOLOGICAL JOURNAL OF THE LINNEAN SOCIETY	2005	original	original	NA
J	Higgins, LA; Jones, KM; Wayne, ML	Quantitative genetics of natural variation of behavior in Drosophila melanogaster: The possible role of the social environment on creating persistent patterns of group activity	EVOLUTION	2005	original	original	NA
J	Harris, WE; Moore, PJ	Female mate preference and sexual conflict: Females prefer males that have had fewer consorts	AMERICAN NATURALIST	2005	original	original	NA
J	Moore, AJ; Pizzari, T	Quantitative genetic models of sexual conflict based on interacting phenotypes	AMERICAN NATURALIST	2005	model	model	NA
J	Petfield, D; Chenoweth, SF; Rundle, HD; Blows, MW	Genetic variance in female condition predicts indirect genetic variance in male sexual display traits	PROCEEDINGS OF THE NATIONAL ACADEMY OF SCIENCES OF THE UNITED STATES OF AMERICA	2005	original	original	variance
J	Donohue, K; Dorn, D; Griffith, C; Kim, E; Aguilera, A; Polisetty, CR; Schmitt, J	Niche construction through germination cueing: Life-history responses to timing of germination in Arabidopsis thaliana	EVOLUTION	2005	original	original	NA
J	Lovendahl, P; Damgaard, LH; Nielsen, BL; Thodberg, K; Su, GS; Rydhmer, L	Aggressive behaviour of sows at mixing and maternal behaviour are heritable and genetically correlated traits	LIVESTOCK PRODUCTION SCIENCE	2005	original	original	NA
J	Donohue, K	Niche construction through phenological plasticity: life history dynamics and ecological consequences	NEW PHYTOLOGIST	2005	perspective	review	NA
J	Gorelick, R	Environmentally alterable additive genetic effects	EVOLUTIONARY ECOLOGY RESEARCH	2005	model	model	NA
J	Kolliker, M	Ontogeny in the family	BEHAVIOR GENETICS	2005	perspective	review	NA
J	Lock, JE; Smiseth, PT; Moore, AJ	Selection, inheritance, and the evolution of parent-offspring interactions	AMERICAN NATURALIST	2004	original	original	NA
J	Smiseth, PT; Moore, AJ	Behavioral dynamics between caring males and females in a beetle with facultative biparental care	BEHAVIORAL ECOLOGY	2004	original	original	NA
J	Hansen, BT; Slagsvold, T	Early learning affects social dominance: interspecifically cross-fostered tits become subdominant	BEHAVIORAL ECOLOGY	2004	original	original	NA
J	McAdam, AG; Boutin, S	Maternal effects and the response to selection in red squirrels	PROCEEDINGS OF THE ROYAL SOCIETY B-BIOLOGICAL SCIENCES	2004	original	original	NA
J	Fewell, JH	Social insect networks	SCIENCE	2003	perspective	review	NA
J	Kolliker, M	Estimating mechanisms and equilibria for offspring begging and parental provisioning	PROCEEDINGS OF THE ROYAL SOCIETY B-BIOLOGICAL SCIENCES	2003	model	model	NA
J	Bjorklund, M; Hirvonen, H; Seppa, T; Peuhkuri, N; Piironen, J	Phenotypic variation in growth trajectories in the Arctic charr Salvelinus alpinus	JOURNAL OF EVOLUTIONARY BIOLOGY	2003	original	original	NA
J	Riechert, SE; Johns, PM	Do female spiders select heavier males for the genes for behavioral aggressiveness they offer their offspring?	EVOLUTION	2003	original	original	NA
J	Donohue, K	Setting the stage: Phenotypic plasticity as habitat selection	INTERNATIONAL JOURNAL OF PLANT SCIENCES	2003	review	review	NA
J	Wolf, JB	Genetic architecture and evolutionary constraint when the environment contains genes	PROCEEDINGS OF THE NATIONAL ACADEMY OF SCIENCES OF THE UNITED STATES OF AMERICA	2003	original	original	variance
J	Whitham, TG; Young, WP; Martinsen, GD; Gehring, CA; Schweitzer, JA; Shuster, SM; Wimp, GM; Fischer, DG; Bailey, JK; Lindroth, RL; Woolbright, S; Kuske, CR	Community and ecosystem genetics: A consequence of the extended phenotype	ECOLOGY	2003	perspective	review	NA
J	Moore, PJ; Moore, AJ	Developmental flexibility and the effect of social environment on fertility and fecundity in parthenogenetic reproduction	EVOLUTION & DEVELOPMENT	2003	original	original	NA
J	Sheldon, BC; Kruuk, LEB; Merila, J	Natural selection and inheritance of breeding time and clutch size in the collared flycatcher	EVOLUTION	2003	original	original	NA
J	Boake, CRB; Arnold, SJ; Breden, F; Meffert, LM; Ritchie, MG; Taylor, BJ; Wolf, JB; Moore, AJ	Genetic tools for studying adaptation and the evolution of behavior	AMERICAN NATURALIST	2002	review	review	NA
J	Meffert, LM; Hicks, SK; Regan, JL	Nonadditive genetic effects in animal behavior	AMERICAN NATURALIST	2002	original	original	NA
J	Moore, AJ; Haynes, KF; Preziosi, RF; Moore, PJ	The evolution of interacting phenotypes: Genetics and evolution of social dominance	AMERICAN NATURALIST	2002	model	model	NA
J	Meffert, LM; Regan, JL	A test of speciation via sexual selection on female preferences	ANIMAL BEHAVIOUR	2002	original	original	NA
J	Moore, AJ; Kukuk, PF	Quantitative genetic analysis of natural populations	NATURE REVIEWS GENETICS	2002	review	review	NA
J	Rauter, CM; Moore, AJ	Evolutionary importance of parental care performance, food resources, and direct and indirect genetic effects in a burying beetle	JOURNAL OF EVOLUTIONARY BIOLOGY	2002	original	original	variance
J	Evenden, ML; Spohn, BG; Moore, AJ; Preziosi, RF; Haynes, KF	Inheritance and evolution of male response to sex pheromone in Trichoplusia ni (Lepidoptera : Noctuidae)	CHEMOECOLOGY	2002	original	original	NA
J	Agrawal, AF; Brodie, ED; Wade, MJ	On indirect genetic effects in structured populations	AMERICAN NATURALIST	2001	model	model	NA
J	Danylchuk, AJ; Tonn, WM	Effects of social structure on reproductive activity in male fathead minnows (Pimephales promelas)	BEHAVIORAL ECOLOGY	2001	original	original	NA
J	Agrawal, AF; Brodie, ED; Brown, J	Parent-offspring coadaptation and the dual genetic control of maternal care	SCIENCE	2001	original	original	NA
J	Corti, M; Rohlf, FJ	Chromosomal speciation and phenotypic evolution in the house mouse	BIOLOGICAL JOURNAL OF THE LINNEAN SOCIETY	2001	original	original	NA
J	Laland, KN; Odling-Smee, J; Feldman, MW	Cultural niche construction and human evolution	JOURNAL OF EVOLUTIONARY BIOLOGY	2001	model	model	NA
J	Hunt, J; Simmons, LW	Maternal and paternal effects on offspring phenotype in the dung beetle Onthophagus taurus	EVOLUTION	2000	original	original	NA
J	Zuk, M; Johnsen, TS	Social environment and immunity in male red jungle fowl	BEHAVIORAL ECOLOGY	2000	original	original	NA
J	Wade, MJ	Opposing levels of selection can cause neutrality: Mating patterns and maternal-fetal interactions	EVOLUTION	2000	model	model	NA
J	Goodnight, CJ; Wade, MJ	The ongoing synthesis: A reply to Coyne, Barton, and Turelli	EVOLUTION	2000	commentary	review	NA
J	Donohue, K	Seed dispersal as a maternally influenced character: Mechanistic basis of maternal effects and selection on maternal characters in an annual plant	AMERICAN NATURALIST	1999	original	original	NA
J	Joseph, SB; Snyder, WE; Moore, AJ	Cannibalizing Harmonia axyridis (Coleoptera : Coccinellidae) larvae use endogenous cues to avoid eating relatives	JOURNAL OF EVOLUTIONARY BIOLOGY	1999	original	original	NA
J	Wolf, JB; Brodie, ED; Moore, AJ	Interacting phenotypes and the evolutionary process. II. Selection resulting from social interactions	AMERICAN NATURALIST	1999	model	model	NA
J	Brodie, ED; Russell, NH	The consistency of individual differences in behaviour: temperature effects on antipredator behaviour in garter snakes	ANIMAL BEHAVIOUR	1999	original	original	NA
J	Boake, CRB; Konigsberg, L	Inheritance of male courtship behavior, aggressive success, and body size in Drosophila silvestris	EVOLUTION	1998	original	original	NA
J	Mousseau, TA; Fox, CW	The adaptive significance of maternal effects	TRENDS IN ECOLOGY & EVOLUTION	1998	perspective	review	NA
J	Wolf, JB; Brodie, ED; Cheverud, JM; Moore, AJ; Wade, MJ	Evolutionary consequences of indirect genetic effects	TRENDS IN ECOLOGY & EVOLUTION	1998	perspective	review	NA
