# Supplementary material for: The Indirect Genetic Effect Interaction Coefficient ψ: Theoretically Essential and Empirically Neglected
Source: J Hered. 2021 Nov 1;113(1):79–90. doi: 10.1093/jhered/esab056 (PMC8851666; doi:10.1093/jhered/esab056)
Supplement: esab056_suppl_Supplementary_Table_S2 [file esab056_suppl_supplementary_table_s2.xlsx]

## Sheet: Psi_estimates
title	authors	year	article type	interacting trait	Focal trait	other factor	value	Psi	Significance	focal trait type	partner trait type	factors	reciprocal	Bijma corrected	Bijma corrected Psi	Rq
Indirect genetic effects influence antipredator behavior in guppies: estimates of the coefficient of interaction psi and the inheritance of reciprocity	Bleakley, B. H., Brodie III, E. D.	2009	original article	time in proximity	time in proximity	focal strain	blue	0.93	yes	behavioural	behavioural	genetic line	yes	no	0.680044
Indirect genetic effects influence antipredator behavior in guppies: estimates of the coefficient of interaction psi and the inheritance of reciprocity	Bleakley, B. H., Brodie III, E. D.	2009	original article	time oriented	time in proximity	focal strain	blue	0.01	no	behavioural	behavioural	genetic line	no	NA	NA
Indirect genetic effects influence antipredator behavior in guppies: estimates of the coefficient of interaction psi and the inheritance of reciprocity	Bleakley, B. H., Brodie III, E. D.	2009	original article	time agitated	time in proximity	focal strain	blue	-0.07	no	behavioural	behavioural	genetic line	no	NA	NA
Indirect genetic effects influence antipredator behavior in guppies: estimates of the coefficient of interaction psi and the inheritance of reciprocity	Bleakley, B. H., Brodie III, E. D.	2009	original article	time schooling	time in proximity	focal strain	blue	-0.07	no	behavioural	behavioural	genetic line	no	NA	NA
Indirect genetic effects influence antipredator behavior in guppies: estimates of the coefficient of interaction psi and the inheritance of reciprocity	Bleakley, B. H., Brodie III, E. D.	2009	original article	inspections	time in proximity	focal strain	blue	-0.09	no	behavioural	behavioural	genetic line	no	NA	NA
Indirect genetic effects influence antipredator behavior in guppies: estimates of the coefficient of interaction psi and the inheritance of reciprocity	Bleakley, B. H., Brodie III, E. D.	2009	original article	time in proximity	time oriented	focal strain	blue	0.17	no	behavioural	behavioural	genetic line	no	NA	NA
Indirect genetic effects influence antipredator behavior in guppies: estimates of the coefficient of interaction psi and the inheritance of reciprocity	Bleakley, B. H., Brodie III, E. D.	2009	original article	time oriented	time oriented	focal strain	blue	0.71	yes	behavioural	behavioural	genetic line	yes	no	0.416617
Indirect genetic effects influence antipredator behavior in guppies: estimates of the coefficient of interaction psi and the inheritance of reciprocity	Bleakley, B. H., Brodie III, E. D.	2009	original article	time agitated	time oriented	focal strain	blue	0.1	no	behavioural	behavioural	genetic line	no	NA	NA
Indirect genetic effects influence antipredator behavior in guppies: estimates of the coefficient of interaction psi and the inheritance of reciprocity	Bleakley, B. H., Brodie III, E. D.	2009	original article	time schooling	time oriented	focal strain	blue	-0.07	no	behavioural	behavioural	genetic line	no	NA	NA
Indirect genetic effects influence antipredator behavior in guppies: estimates of the coefficient of interaction psi and the inheritance of reciprocity	Bleakley, B. H., Brodie III, E. D.	2009	original article	inspections	time oriented	focal strain	blue	0.1	no	behavioural	behavioural	genetic line	no	NA	NA
Indirect genetic effects influence antipredator behavior in guppies: estimates of the coefficient of interaction psi and the inheritance of reciprocity	Bleakley, B. H., Brodie III, E. D.	2009	original article	time in proximity	time agitated	focal strain	blue	-0.04	no	behavioural	behavioural	genetic line	no	NA	NA
Indirect genetic effects influence antipredator behavior in guppies: estimates of the coefficient of interaction psi and the inheritance of reciprocity	Bleakley, B. H., Brodie III, E. D.	2009	original article	time oriented	time agitated	focal strain	blue	-0.3	yes	behavioural	behavioural	genetic line	no	NA	NA
Indirect genetic effects influence antipredator behavior in guppies: estimates of the coefficient of interaction psi and the inheritance of reciprocity	Bleakley, B. H., Brodie III, E. D.	2009	original article	time agitated	time agitated	focal strain	blue	0.7	yes	behavioural	behavioural	genetic line	yes	no	0.408367
Indirect genetic effects influence antipredator behavior in guppies: estimates of the coefficient of interaction psi and the inheritance of reciprocity	Bleakley, B. H., Brodie III, E. D.	2009	original article	time schooling	time agitated	focal strain	blue	0.005	no	behavioural	behavioural	genetic line	no	NA	NA
Indirect genetic effects influence antipredator behavior in guppies: estimates of the coefficient of interaction psi and the inheritance of reciprocity	Bleakley, B. H., Brodie III, E. D.	2009	original article	inspections	time agitated	focal strain	blue	0.17	yes	behavioural	behavioural	genetic line	no	NA	NA
Indirect genetic effects influence antipredator behavior in guppies: estimates of the coefficient of interaction psi and the inheritance of reciprocity	Bleakley, B. H., Brodie III, E. D.	2009	original article	time in proximity	time schooling	focal strain	blue	-0.05	no	behavioural	behavioural	genetic line	no	NA	NA
Indirect genetic effects influence antipredator behavior in guppies: estimates of the coefficient of interaction psi and the inheritance of reciprocity	Bleakley, B. H., Brodie III, E. D.	2009	original article	time oriented	time schooling	focal strain	blue	-0.11	no	behavioural	behavioural	genetic line	no	NA	NA
Indirect genetic effects influence antipredator behavior in guppies: estimates of the coefficient of interaction psi and the inheritance of reciprocity	Bleakley, B. H., Brodie III, E. D.	2009	original article	time agitated	time schooling	focal strain	blue	-0.19	no	behavioural	behavioural	genetic line	no	NA	NA
Indirect genetic effects influence antipredator behavior in guppies: estimates of the coefficient of interaction psi and the inheritance of reciprocity	Bleakley, B. H., Brodie III, E. D.	2009	original article	time schooling	time schooling	focal strain	blue	0.72	yes	behavioural	behavioural	genetic line	yes	no	0.425036
Indirect genetic effects influence antipredator behavior in guppies: estimates of the coefficient of interaction psi and the inheritance of reciprocity	Bleakley, B. H., Brodie III, E. D.	2009	original article	inspections	time schooling	focal strain	blue	0.11	no	behavioural	behavioural	genetic line	no	NA	NA
Indirect genetic effects influence antipredator behavior in guppies: estimates of the coefficient of interaction psi and the inheritance of reciprocity	Bleakley, B. H., Brodie III, E. D.	2009	original article	time in proximity	inspections	focal strain	blue	0.02	no	behavioural	behavioural	genetic line	no	NA	NA
Indirect genetic effects influence antipredator behavior in guppies: estimates of the coefficient of interaction psi and the inheritance of reciprocity	Bleakley, B. H., Brodie III, E. D.	2009	original article	time oriented	inspections	focal strain	blue	-0.03	no	behavioural	behavioural	genetic line	no	NA	NA
Indirect genetic effects influence antipredator behavior in guppies: estimates of the coefficient of interaction psi and the inheritance of reciprocity	Bleakley, B. H., Brodie III, E. D.	2009	original article	time agitated	inspections	focal strain	blue	-0.03	no	behavioural	behavioural	genetic line	no	NA	NA
Indirect genetic effects influence antipredator behavior in guppies: estimates of the coefficient of interaction psi and the inheritance of reciprocity	Bleakley, B. H., Brodie III, E. D.	2009	original article	time schooling	inspections	focal strain	blue	0.03	no	behavioural	behavioural	genetic line	no	NA	NA
Indirect genetic effects influence antipredator behavior in guppies: estimates of the coefficient of interaction psi and the inheritance of reciprocity	Bleakley, B. H., Brodie III, E. D.	2009	original article	inspections	inspections	focal strain	blue	0.84	yes	behavioural	behavioural	genetic line	yes	no	0.54454
Indirect genetic effects influence antipredator behavior in guppies: estimates of the coefficient of interaction psi and the inheritance of reciprocity	Bleakley, B. H., Brodie III, E. D.	2009	original article	time in proximity	time in proximity	focal strain	snakeskin	0.8	yes	behavioural	behavioural	genetic line	yes	no	0.5
Indirect genetic effects influence antipredator behavior in guppies: estimates of the coefficient of interaction psi and the inheritance of reciprocity	Bleakley, B. H., Brodie III, E. D.	2009	original article	time oriented	time in proximity	focal strain	snakeskin	0.2	yes	behavioural	behavioural	genetic line	no	NA	NA
Indirect genetic effects influence antipredator behavior in guppies: estimates of the coefficient of interaction psi and the inheritance of reciprocity	Bleakley, B. H., Brodie III, E. D.	2009	original article	time agitated	time in proximity	focal strain	snakeskin	0.25	yes	behavioural	behavioural	genetic line	no	NA	NA
Indirect genetic effects influence antipredator behavior in guppies: estimates of the coefficient of interaction psi and the inheritance of reciprocity	Bleakley, B. H., Brodie III, E. D.	2009	original article	time schooling	time in proximity	focal strain	snakeskin	0.06	no	behavioural	behavioural	genetic line	no	NA	NA
Indirect genetic effects influence antipredator behavior in guppies: estimates of the coefficient of interaction psi and the inheritance of reciprocity	Bleakley, B. H., Brodie III, E. D.	2009	original article	inspections	time in proximity	focal strain	snakeskin	-0.22	yes	behavioural	behavioural	genetic line	no	NA	NA
Indirect genetic effects influence antipredator behavior in guppies: estimates of the coefficient of interaction psi and the inheritance of reciprocity	Bleakley, B. H., Brodie III, E. D.	2009	original article	time in proximity	time oriented	focal strain	snakeskin	-0.16	no	behavioural	behavioural	genetic line	no	NA	NA
Indirect genetic effects influence antipredator behavior in guppies: estimates of the coefficient of interaction psi and the inheritance of reciprocity	Bleakley, B. H., Brodie III, E. D.	2009	original article	time oriented	time oriented	focal strain	snakeskin	0.51	yes	behavioural	behavioural	genetic line	yes	no	0.274168
Indirect genetic effects influence antipredator behavior in guppies: estimates of the coefficient of interaction psi and the inheritance of reciprocity	Bleakley, B. H., Brodie III, E. D.	2009	original article	time agitated	time oriented	focal strain	snakeskin	-0.24	no	behavioural	behavioural	genetic line	no	NA	NA
Indirect genetic effects influence antipredator behavior in guppies: estimates of the coefficient of interaction psi and the inheritance of reciprocity	Bleakley, B. H., Brodie III, E. D.	2009	original article	time schooling	time oriented	focal strain	snakeskin	-0.01	no	behavioural	behavioural	genetic line	no	NA	NA
Indirect genetic effects influence antipredator behavior in guppies: estimates of the coefficient of interaction psi and the inheritance of reciprocity	Bleakley, B. H., Brodie III, E. D.	2009	original article	inspections	time oriented	focal strain	snakeskin	0.14	no	behavioural	behavioural	genetic line	no	NA	NA
Indirect genetic effects influence antipredator behavior in guppies: estimates of the coefficient of interaction psi and the inheritance of reciprocity	Bleakley, B. H., Brodie III, E. D.	2009	original article	time in proximity	time agitated	focal strain	snakeskin	0.1	no	behavioural	behavioural	genetic line	no	NA	NA
Indirect genetic effects influence antipredator behavior in guppies: estimates of the coefficient of interaction psi and the inheritance of reciprocity	Bleakley, B. H., Brodie III, E. D.	2009	original article	time oriented	time agitated	focal strain	snakeskin	-0.23	no	behavioural	behavioural	genetic line	no	NA	NA
Indirect genetic effects influence antipredator behavior in guppies: estimates of the coefficient of interaction psi and the inheritance of reciprocity	Bleakley, B. H., Brodie III, E. D.	2009	original article	time agitated	time agitated	focal strain	snakeskin	0.54	yes	behavioural	behavioural	genetic line	yes	no	0.293213
Indirect genetic effects influence antipredator behavior in guppies: estimates of the coefficient of interaction psi and the inheritance of reciprocity	Bleakley, B. H., Brodie III, E. D.	2009	original article	time schooling	time agitated	focal strain	snakeskin	-0.05	no	behavioural	behavioural	genetic line	no	NA	NA
Indirect genetic effects influence antipredator behavior in guppies: estimates of the coefficient of interaction psi and the inheritance of reciprocity	Bleakley, B. H., Brodie III, E. D.	2009	original article	inspections	time agitated	focal strain	snakeskin	-0.05	no	behavioural	behavioural	genetic line	no	NA	NA
Indirect genetic effects influence antipredator behavior in guppies: estimates of the coefficient of interaction psi and the inheritance of reciprocity	Bleakley, B. H., Brodie III, E. D.	2009	original article	time in proximity	time schooling	focal strain	snakeskin	-0.35	yes	behavioural	behavioural	genetic line	no	NA	NA
Indirect genetic effects influence antipredator behavior in guppies: estimates of the coefficient of interaction psi and the inheritance of reciprocity	Bleakley, B. H., Brodie III, E. D.	2009	original article	time oriented	time schooling	focal strain	snakeskin	-0.2	no	behavioural	behavioural	genetic line	no	NA	NA
Indirect genetic effects influence antipredator behavior in guppies: estimates of the coefficient of interaction psi and the inheritance of reciprocity	Bleakley, B. H., Brodie III, E. D.	2009	original article	time agitated	time schooling	focal strain	snakeskin	-0.03	no	behavioural	behavioural	genetic line	no	NA	NA
Indirect genetic effects influence antipredator behavior in guppies: estimates of the coefficient of interaction psi and the inheritance of reciprocity	Bleakley, B. H., Brodie III, E. D.	2009	original article	time schooling	time schooling	focal strain	snakeskin	0.32	yes	behavioural	behavioural	genetic line	yes	no	0.16432
Indirect genetic effects influence antipredator behavior in guppies: estimates of the coefficient of interaction psi and the inheritance of reciprocity	Bleakley, B. H., Brodie III, E. D.	2009	original article	inspections	time schooling	focal strain	snakeskin	-0.01	no	behavioural	behavioural	genetic line	no	NA	NA
Indirect genetic effects influence antipredator behavior in guppies: estimates of the coefficient of interaction psi and the inheritance of reciprocity	Bleakley, B. H., Brodie III, E. D.	2009	original article	time in proximity	inspections	focal strain	snakeskin with blue	-0.21	no	behavioural	behavioural	genetic line	no	NA	NA
Indirect genetic effects influence antipredator behavior in guppies: estimates of the coefficient of interaction psi and the inheritance of reciprocity	Bleakley, B. H., Brodie III, E. D.	2009	original article	time oriented	inspections	focal strain	snakeskin with blue	-0.23	no	behavioural	behavioural	genetic line	no	NA	NA
Indirect genetic effects influence antipredator behavior in guppies: estimates of the coefficient of interaction psi and the inheritance of reciprocity	Bleakley, B. H., Brodie III, E. D.	2009	original article	time agitated	inspections	focal strain	snakeskin with blue	0.04	no	behavioural	behavioural	genetic line	no	NA	NA
Indirect genetic effects influence antipredator behavior in guppies: estimates of the coefficient of interaction psi and the inheritance of reciprocity	Bleakley, B. H., Brodie III, E. D.	2009	original article	time schooling	inspections	focal strain	snakeskin with blue	-0.49	no	behavioural	behavioural	genetic line	no	NA	NA
Indirect genetic effects influence antipredator behavior in guppies: estimates of the coefficient of interaction psi and the inheritance of reciprocity	Bleakley, B. H., Brodie III, E. D.	2009	original article	inspections	inspections	focal strain	snakeskin with blue	0.58	yes	behavioural	behavioural	genetic line	yes	no	0.319627
Indirect genetic effects influence antipredator behavior in guppies: estimates of the coefficient of interaction psi and the inheritance of reciprocity	Bleakley, B. H., Brodie III, E. D.	2009	original article	time in proximity	inspections	focal strain	snakeskin with green	0.2	no	behavioural	behavioural	genetic line	no	NA	NA
Indirect genetic effects influence antipredator behavior in guppies: estimates of the coefficient of interaction psi and the inheritance of reciprocity	Bleakley, B. H., Brodie III, E. D.	2009	original article	time oriented	inspections	focal strain	snakeskin with green	0.09	no	behavioural	behavioural	genetic line	no	NA	NA
Indirect genetic effects influence antipredator behavior in guppies: estimates of the coefficient of interaction psi and the inheritance of reciprocity	Bleakley, B. H., Brodie III, E. D.	2009	original article	time agitated	inspections	focal strain	snakeskin with green	-0.96	yes	behavioural	behavioural	genetic line	no	NA	NA
Indirect genetic effects influence antipredator behavior in guppies: estimates of the coefficient of interaction psi and the inheritance of reciprocity	Bleakley, B. H., Brodie III, E. D.	2009	original article	time schooling	inspections	focal strain	snakeskin with green	-0.08	no	behavioural	behavioural	genetic line	no	NA	NA
Indirect genetic effects influence antipredator behavior in guppies: estimates of the coefficient of interaction psi and the inheritance of reciprocity	Bleakley, B. H., Brodie III, E. D.	2009	original article	inspections	inspections	focal strain	snakeskin with green	0.56	no	behavioural	behavioural	genetic line	yes	no	0.306263
Indirect genetic effects influence antipredator behavior in guppies: estimates of the coefficient of interaction psi and the inheritance of reciprocity	Bleakley, B. H., Brodie III, E. D.	2009	original article	time in proximity	inspections	focal strain	snakeskin with yellow	0.21	no	behavioural	behavioural	genetic line	no	NA	NA
Indirect genetic effects influence antipredator behavior in guppies: estimates of the coefficient of interaction psi and the inheritance of reciprocity	Bleakley, B. H., Brodie III, E. D.	2009	original article	time oriented	inspections	focal strain	snakeskin with yellow	-1.14	yes	behavioural	behavioural	genetic line	no	NA	NA
Indirect genetic effects influence antipredator behavior in guppies: estimates of the coefficient of interaction psi and the inheritance of reciprocity	Bleakley, B. H., Brodie III, E. D.	2009	original article	time agitated	inspections	focal strain	snakeskin with yellow	-0.43	no	behavioural	behavioural	genetic line	no	NA	NA
Indirect genetic effects influence antipredator behavior in guppies: estimates of the coefficient of interaction psi and the inheritance of reciprocity	Bleakley, B. H., Brodie III, E. D.	2009	original article	time schooling	inspections	focal strain	snakeskin with yellow	0.74	no	behavioural	behavioural	genetic line	no	NA	NA
Indirect genetic effects influence antipredator behavior in guppies: estimates of the coefficient of interaction psi and the inheritance of reciprocity	Bleakley, B. H., Brodie III, E. D.	2009	original article	inspections	inspections	focal strain	snakeskin with yellow	0.7	yes	behavioural	behavioural	genetic line	yes	no	0.408367
Indirect genetic effects influence antipredator behavior in guppies: estimates of the coefficient of interaction psi and the inheritance of reciprocity	Bleakley, B. H., Brodie III, E. D.	2009	original article	time in proximity	inspections	focal strain	snakeskin with cobra	-0.1	no	behavioural	behavioural	genetic line	no	NA	NA
Indirect genetic effects influence antipredator behavior in guppies: estimates of the coefficient of interaction psi and the inheritance of reciprocity	Bleakley, B. H., Brodie III, E. D.	2009	original article	time oriented	inspections	focal strain	snakeskin with cobra	0.13	no	behavioural	behavioural	genetic line	no	NA	NA
Indirect genetic effects influence antipredator behavior in guppies: estimates of the coefficient of interaction psi and the inheritance of reciprocity	Bleakley, B. H., Brodie III, E. D.	2009	original article	time agitated	inspections	focal strain	snakeskin with cobra	0.14	no	behavioural	behavioural	genetic line	no	NA	NA
Indirect genetic effects influence antipredator behavior in guppies: estimates of the coefficient of interaction psi and the inheritance of reciprocity	Bleakley, B. H., Brodie III, E. D.	2009	original article	time schooling	inspections	focal strain	snakeskin with cobra	0.58	no	behavioural	behavioural	genetic line	no	NA	NA	0.388024
Indirect genetic effects influence antipredator behavior in guppies: estimates of the coefficient of interaction psi and the inheritance of reciprocity	Bleakley, B. H., Brodie III, E. D.	2009	original article	inspections	inspections	focal strain	snakeskin with cobra	0.26	no	behavioural	behavioural	genetic line	yes	no	0.132275	0.085
Socially flexible female choice differs among populations of the Pacific field cricket: geographical variation in the interaction coefficient psi	Bailey, N. W., & Zuk, M.	2012	original article	song/no song	female mounting latency	locality	Mission Beach	0.316	yes	behavioural	behavioural	population	no	NA	NA
Socially flexible female choice differs among populations of the Pacific field cricket: geographical variation in the interaction coefficient psi	Bailey, N. W., & Zuk, M.	2012	original article	song/no song	female mounting latency	locality	Samoa	-0.016	no	behavioural	behavioural	population	no	NA	NA
Socially flexible female choice differs among populations of the Pacific field cricket: geographical variation in the interaction coefficient psi	Bailey, N. W., & Zuk, M.	2012	original article	song/no song	female mounting latency	locality	Hilo	-0.627	yes	behavioural	behavioural	population	no	NA	NA
Socially flexible female choice differs among populations of the Pacific field cricket: geographical variation in the interaction coefficient psi	Bailey, N. W., & Zuk, M.	2012	original article	song/no song	female mounting latency	locality	Oahu	-0.046	no	behavioural	behavioural	population	no	NA	NA
Socially flexible female choice differs among populations of the Pacific field cricket: geographical variation in the interaction coefficient psi	Bailey, N. W., & Zuk, M.	2012	original article	song/no song	female mounting latency	locality	Contemporary Kauai	0.402	yes	behavioural	behavioural	population	no	NA	NA
Socially flexible female choice differs among populations of the Pacific field cricket: geographical variation in the interaction coefficient psi	Bailey, N. W., & Zuk, M.	2012	original article	song/no song	female mounting latency	locality	Contemporary Kauai	0.319	yes	behavioural	behavioural	time	no	NA	NA
Socially flexible female choice differs among populations of the Pacific field cricket: geographical variation in the interaction coefficient psi	Bailey, N. W., & Zuk, M.	2012	original article	song/no song	female mounting latency	locality	Ancestral Kauai	-0.312	yes	behavioural	behavioural	time	no	NA	NA
Socially flexible female choice differs among populations of the Pacific field cricket: geographical variation in the interaction coefficient psi	Bailey, N. W., & Zuk, M.	2012	original article	song/no song	female mass	locality	Mission Beach	-0.386	yes	morphology	behavioural	population	no	NA	NA
Socially flexible female choice differs among populations of the Pacific field cricket: geographical variation in the interaction coefficient psi	Bailey, N. W., & Zuk, M.	2012	original article	song/no song	female mass	locality	Samoa	0.107	no	morphology	behavioural	population	no	NA	NA
Socially flexible female choice differs among populations of the Pacific field cricket: geographical variation in the interaction coefficient psi	Bailey, N. W., & Zuk, M.	2012	original article	song/no song	female mass	locality	Hilo	-0.06	no	morphology	behavioural	population	no	NA	NA
Socially flexible female choice differs among populations of the Pacific field cricket: geographical variation in the interaction coefficient psi	Bailey, N. W., & Zuk, M.	2012	original article	song/no song	female mass	locality	Oahu	0.057	no	morphology	behavioural	population	no	NA	NA	0.316627
Socially flexible female choice differs among populations of the Pacific field cricket: geographical variation in the interaction coefficient psi	Bailey, N. W., & Zuk, M.	2012	original article	song/no song	female mass	locality	Contemporary Kauai	0.282	yes	morphology	behavioural	population	no	NA	NA	0.003
Cannibalism as an interacting phenotype: precannibalistic aggression is influenced by social partners in the endangered Socorro Isopod ( <i>Thermosphaeroma thermophilum</i> )	Bleakley, B. H., Welter, S. M., McCauley‐Cole, K., Shuster, S. M., & Moore, A. J.	2013	original article	relative body size	latency to cannibalise	NA	NA	-0.048	yes	behavioural	morphology	NA	no	NA	NA	0.0541429
Genetic composition of social groups influences male aggressive behaviour and fitness in natural genotypes of Drosophila melanogaster	Saltz, J	2013	original article	partner aggressivity	lunge number	NA	NA	0.101	yes	behavioural	behavioural	NA	no	NA	NA
Detecting cryptic indirect genetic effects	Bailey, N. W., & Hoskins, J. L.	2014	original article	Chill coma	tapping behaviour	NA	NA	-0.002	no	behavioural	behavioural	NA	no	NA	NA
Detecting cryptic indirect genetic effects	Bailey, N. W., & Hoskins, J. L.	2014	original article	Survival on MSB	tapping behaviour	NA	NA	-0.122	no	behavioural	survival	NA	no	NA	NA
Detecting cryptic indirect genetic effects	Bailey, N. W., & Hoskins, J. L.	2014	original article	Survival on paraquat	tapping behaviour	NA	NA	0.237	no	behavioural	survival	NA	no	NA	NA
Detecting cryptic indirect genetic effects	Bailey, N. W., & Hoskins, J. L.	2014	original article	Startle response	tapping behaviour	NA	NA	-0.486	yes	behavioural	behavioural	NA	no	NA	NA
Detecting cryptic indirect genetic effects	Bailey, N. W., & Hoskins, J. L.	2014	original article	starvation resistance	tapping behaviour	NA	NA	-0.081	no	behavioural	behavioural	NA	no	NA	NA
Detecting cryptic indirect genetic effects	Bailey, N. W., & Hoskins, J. L.	2014	original article	orienting	tapping behaviour	NA	NA	1.299	no	behavioural	behavioural	NA	no	NA	NA
Detecting cryptic indirect genetic effects	Bailey, N. W., & Hoskins, J. L.	2014	original article	following	tapping behaviour	NA	NA	-0.068	no	behavioural	behavioural	NA	no	NA	NA
Detecting cryptic indirect genetic effects	Bailey, N. W., & Hoskins, J. L.	2014	original article	tapping	tapping behaviour	NA	NA	-0.696	no	behavioural	behavioural	NA	yes	no	-0.405112
Detecting cryptic indirect genetic effects	Bailey, N. W., & Hoskins, J. L.	2014	original article	licking	tapping behaviour	NA	NA	0.419	no	behavioural	behavioural	NA	no	NA	NA
Detecting cryptic indirect genetic effects	Bailey, N. W., & Hoskins, J. L.	2014	original article	Singing	tapping behaviour	NA	NA	-0.33	no	behavioural	behavioural	NA	no	NA	NA
Detecting cryptic indirect genetic effects	Bailey, N. W., & Hoskins, J. L.	2014	original article	Mounting	tapping behaviour	NA	NA	-0.352	no	behavioural	behavioural	NA	no	NA	NA	0.520935
Detecting cryptic indirect genetic effects	Bailey, N. W., & Hoskins, J. L.	2014	original article	general activity	tapping behaviour	NA	NA	-0.329	no	behavioural	behavioural	NA	no	NA	NA	0.353889
Do social partners affect same-sex sexual behaviour in male water striders?	Han, C. S., Santostefano, F., & Dingemanse, N. J.	2016	original article	Same sex behaviour	Same sex behaviour	NA	NA	-0.13	yes	behavioural	behavioural	NA	yes	yes	-0.065277	-0.07 with bijma correction for reciprocal IGEs
Do social partners affect same-sex sexual behaviour in male water striders?	Han, C. S., Santostefano, F., & Dingemanse, N. J.	2016	original article	body size	Same sex behaviour	NA	NA	0.001	no	morphology	behavioural	NA	no	NA	NA	-0.0645
Sexual selection and population divergence I: The influence of socially flexible cuticular hydrocarbon expression in male field crickets (Teleogryllus oceanicus)	Pascoal, S, Mendrok, M, Mitchell, C, Wilson, AJ, Hunt, J, Bailey, NW	2016	original article	song/nosong	PC1 (CHC)	NA	NA	0.163	yes	chemical	behavioural	NA	no	NA	NA
Sexual selection and population divergence I: The influence of socially flexible cuticular hydrocarbon expression in male field crickets (Teleogryllus oceanicus)	Pascoal, S, Mendrok, M, Mitchell, C, Wilson, AJ, Hunt, J, Bailey, NW	2016	original article	song/nosong	PC2 (CHC)	NA	NA	0.102	no	chemical	behavioural	NA	no	NA	NA
Sexual selection and population divergence I: The influence of socially flexible cuticular hydrocarbon expression in male field crickets (Teleogryllus oceanicus)	Pascoal, S, Mendrok, M, Mitchell, C, Wilson, AJ, Hunt, J, Bailey, NW	2016	original article	song/nosong	PC3 (CHC)	NA	NA	-0.45	yes	chemical	behavioural	NA	no	NA	NA
Sexual selection and population divergence I: The influence of socially flexible cuticular hydrocarbon expression in male field crickets (Teleogryllus oceanicus)	Pascoal, S, Mendrok, M, Mitchell, C, Wilson, AJ, Hunt, J, Bailey, NW	2016	original article	song/nosong	PC4 (CHC)	NA	NA	0.39	no	chemical	behavioural	NA	no	NA	NA
Sexual selection and population divergence I: The influence of socially flexible cuticular hydrocarbon expression in male field crickets (Teleogryllus oceanicus)	Pascoal, S, Mendrok, M, Mitchell, C, Wilson, AJ, Hunt, J, Bailey, NW	2016	original article	song/nosong	PC5 (CHC)	NA	NA	-0.289	no	chemical	behavioural	NA	no	NA	NA	0.334562
Sexual selection and population divergence I: The influence of socially flexible cuticular hydrocarbon expression in male field crickets (Teleogryllus oceanicus)	Pascoal, S, Mendrok, M, Mitchell, C, Wilson, AJ, Hunt, J, Bailey, NW	2016	original article	song/nosong	PC6 (CHC)	NA	NA	-0.338	no	chemical	behavioural	NA	no	NA	NA	-0.0703333
Indirect genetic effects on the sociability of several group members	Anderson, Blake B., Scott, Andrew, Dukas, Reuven,	2017	original article	aggregation level	aggregation level	NA	NA	0.042	NA	behavioural	behavioural	NA	yes	yes	0.0210093
The Evolution of Cooperation: Interacting Phenotypes among Social Partners	Edenbrow, M, Bleakley, BH, Darden, SK, Tyler, CR, Ramnarine, IW, Croft, DP	2017	original article	coordination	distance from predator	river:predation regime:sex	Aripo:high:female	0.42	yes	behavioural	behavioural	population:sex	no	NA	NA	0.381625
The Evolution of Cooperation: Interacting Phenotypes among Social Partners	Edenbrow, M, Bleakley, BH, Darden, SK, Tyler, CR, Ramnarine, IW, Croft, DP	2017	original article	distance	distance from predator	river:predation regime:sex	Aripo:high:female	0.65	yes	behavioural	behavioural	population:sex	yes	no	0.369332	0.550106
The Evolution of Cooperation: Interacting Phenotypes among Social Partners	Edenbrow, M, Bleakley, BH, Darden, SK, Tyler, CR, Ramnarine, IW, Croft, DP	2017	original article	time	distance from predator	river:predation regime:sex	Aripo:high:female	0.17	yes	behavioural	behavioural	population:sex	no	NA	NA
The Evolution of Cooperation: Interacting Phenotypes among Social Partners	Edenbrow, M, Bleakley, BH, Darden, SK, Tyler, CR, Ramnarine, IW, Croft, DP	2017	original article	coordination	distance from predator	river:predation regime:sex	Aripo:high:male	0	no	behavioural	behavioural	population:sex	no	NA	NA
The Evolution of Cooperation: Interacting Phenotypes among Social Partners	Edenbrow, M, Bleakley, BH, Darden, SK, Tyler, CR, Ramnarine, IW, Croft, DP	2017	original article	distance	distance from predator	river:predation regime:sex	Aripo:high:male	0.82	yes	behavioural	behavioural	population:sex	yes	no	0.521508
The Evolution of Cooperation: Interacting Phenotypes among Social Partners	Edenbrow, M, Bleakley, BH, Darden, SK, Tyler, CR, Ramnarine, IW, Croft, DP	2017	original article	time	distance from predator	river:predation regime:sex	Aripo:high:male	0.42	yes	behavioural	behavioural	population:sex	no	NA	NA
The Evolution of Cooperation: Interacting Phenotypes among Social Partners	Edenbrow, M, Bleakley, BH, Darden, SK, Tyler, CR, Ramnarine, IW, Croft, DP	2017	original article	coordination	distance from predator	river:predation regime:sex	Aripo:low:female	0.26	yes	behavioural	behavioural	population:sex	no	NA	NA
The Evolution of Cooperation: Interacting Phenotypes among Social Partners	Edenbrow, M, Bleakley, BH, Darden, SK, Tyler, CR, Ramnarine, IW, Croft, DP	2017	original article	distance	distance from predator	river:predation regime:sex	Aripo:low:female	1.29	yes	behavioural	behavioural	population:sex	yes	no	1
The Evolution of Cooperation: Interacting Phenotypes among Social Partners	Edenbrow, M, Bleakley, BH, Darden, SK, Tyler, CR, Ramnarine, IW, Croft, DP	2017	original article	time	distance from predator	river:predation regime:sex	Aripo:low:female	1.39	yes	behavioural	behavioural	population:sex	no	NA	NA
The Evolution of Cooperation: Interacting Phenotypes among Social Partners	Edenbrow, M, Bleakley, BH, Darden, SK, Tyler, CR, Ramnarine, IW, Croft, DP	2017	original article	coordination	distance from predator	river:predation regime:sex	Aripo:low:male	0.32	yes	behavioural	behavioural	population:sex	no	NA	NA
The Evolution of Cooperation: Interacting Phenotypes among Social Partners	Edenbrow, M, Bleakley, BH, Darden, SK, Tyler, CR, Ramnarine, IW, Croft, DP	2017	original article	distance	distance from predator	river:predation regime:sex	Aripo:low:male	1.52	yes	behavioural	behavioural	population:sex	yes	no	1
The Evolution of Cooperation: Interacting Phenotypes among Social Partners	Edenbrow, M, Bleakley, BH, Darden, SK, Tyler, CR, Ramnarine, IW, Croft, DP	2017	original article	time	distance from predator	river:predation regime:sex	Aripo:low:male	1.63	yes	behavioural	behavioural	population:sex	no	NA	NA
The Evolution of Cooperation: Interacting Phenotypes among Social Partners	Edenbrow, M, Bleakley, BH, Darden, SK, Tyler, CR, Ramnarine, IW, Croft, DP	2017	original article	coordination	distance from predator	river:predation regime:sex	Guanapo:high:female	0.09	no	behavioural	behavioural	population:sex	no	NA	NA
The Evolution of Cooperation: Interacting Phenotypes among Social Partners	Edenbrow, M, Bleakley, BH, Darden, SK, Tyler, CR, Ramnarine, IW, Croft, DP	2017	original article	distance	distance from predator	river:predation regime:sex	Guanapo:high:female	0.95	yes	behavioural	behavioural	population:sex	yes	no	0.723947
The Evolution of Cooperation: Interacting Phenotypes among Social Partners	Edenbrow, M, Bleakley, BH, Darden, SK, Tyler, CR, Ramnarine, IW, Croft, DP	2017	original article	time	distance from predator	river:predation regime:sex	Guanapo:high:female	0.31	yes	behavioural	behavioural	population:sex	no	NA	NA
The Evolution of Cooperation: Interacting Phenotypes among Social Partners	Edenbrow, M, Bleakley, BH, Darden, SK, Tyler, CR, Ramnarine, IW, Croft, DP	2017	original article	coordination	distance from predator	river:predation regime:sex	Guanapo:high:male	0.11	yes	behavioural	behavioural	population:sex	no	NA	NA
The Evolution of Cooperation: Interacting Phenotypes among Social Partners	Edenbrow, M, Bleakley, BH, Darden, SK, Tyler, CR, Ramnarine, IW, Croft, DP	2017	original article	distance	distance from predator	river:predation regime:sex	Guanapo:high:male	0.86	yes	behavioural	behavioural	population:sex	yes	no	0.569426
The Evolution of Cooperation: Interacting Phenotypes among Social Partners	Edenbrow, M, Bleakley, BH, Darden, SK, Tyler, CR, Ramnarine, IW, Croft, DP	2017	original article	time	distance from predator	river:predation regime:sex	Guanapo:high:male	0.31	yes	behavioural	behavioural	population:sex	no	NA	NA
The Evolution of Cooperation: Interacting Phenotypes among Social Partners	Edenbrow, M, Bleakley, BH, Darden, SK, Tyler, CR, Ramnarine, IW, Croft, DP	2017	original article	coordination	distance from predator	river:predation regime:sex	Guanapo:low:female	-0.26	yes	behavioural	behavioural	population:sex	no	NA	NA
The Evolution of Cooperation: Interacting Phenotypes among Social Partners	Edenbrow, M, Bleakley, BH, Darden, SK, Tyler, CR, Ramnarine, IW, Croft, DP	2017	original article	distance	distance from predator	river:predation regime:sex	Guanapo:low:female	0.88	yes	behavioural	behavioural	population:sex	yes	no	0.596621
The Evolution of Cooperation: Interacting Phenotypes among Social Partners	Edenbrow, M, Bleakley, BH, Darden, SK, Tyler, CR, Ramnarine, IW, Croft, DP	2017	original article	time	distance from predator	river:predation regime:sex	Guanapo:low:female	0.5	yes	behavioural	behavioural	population:sex	no	NA	NA
The Evolution of Cooperation: Interacting Phenotypes among Social Partners	Edenbrow, M, Bleakley, BH, Darden, SK, Tyler, CR, Ramnarine, IW, Croft, DP	2017	original article	coordination	distance from predator	river:predation regime:sex	Guanapo:low:male	0	no	behavioural	behavioural	population:sex	no	NA	NA
The Evolution of Cooperation: Interacting Phenotypes among Social Partners	Edenbrow, M, Bleakley, BH, Darden, SK, Tyler, CR, Ramnarine, IW, Croft, DP	2017	original article	distance	distance from predator	river:predation regime:sex	Guanapo:low:male	0.92	yes	behavioural	behavioural	population:sex	yes	no	0.660958
The Evolution of Cooperation: Interacting Phenotypes among Social Partners	Edenbrow, M, Bleakley, BH, Darden, SK, Tyler, CR, Ramnarine, IW, Croft, DP	2017	original article	time	distance from predator	river:predation regime:sex	Guanapo:low:male	0.33	yes	behavioural	behavioural	population:sex	no	NA	NA
The Evolution of Cooperation: Interacting Phenotypes among Social Partners	Edenbrow, M, Bleakley, BH, Darden, SK, Tyler, CR, Ramnarine, IW, Croft, DP	2017	original article	coordination	distance from predator	river:predation regime:sex	Lopinot:high:female	0.12	yes	behavioural	behavioural	population:sex	no	NA	NA
The Evolution of Cooperation: Interacting Phenotypes among Social Partners	Edenbrow, M, Bleakley, BH, Darden, SK, Tyler, CR, Ramnarine, IW, Croft, DP	2017	original article	distance	distance from predator	river:predation regime:sex	Lopinot:high:female	0.95	yes	behavioural	behavioural	population:sex	yes	no	0.723947
The Evolution of Cooperation: Interacting Phenotypes among Social Partners	Edenbrow, M, Bleakley, BH, Darden, SK, Tyler, CR, Ramnarine, IW, Croft, DP	2017	original article	time	distance from predator	river:predation regime:sex	Lopinot:high:female	0.36	yes	behavioural	behavioural	population:sex	no	NA	NA
The Evolution of Cooperation: Interacting Phenotypes among Social Partners	Edenbrow, M, Bleakley, BH, Darden, SK, Tyler, CR, Ramnarine, IW, Croft, DP	2017	original article	coordination	distance from predator	river:predation regime:sex	Lopinot:high:male	0.35	yes	behavioural	behavioural	population:sex	no	NA	NA
The Evolution of Cooperation: Interacting Phenotypes among Social Partners	Edenbrow, M, Bleakley, BH, Darden, SK, Tyler, CR, Ramnarine, IW, Croft, DP	2017	original article	distance	distance from predator	river:predation regime:sex	Lopinot:high:male	1	yes	behavioural	behavioural	population:sex	yes	no	1
The Evolution of Cooperation: Interacting Phenotypes among Social Partners	Edenbrow, M, Bleakley, BH, Darden, SK, Tyler, CR, Ramnarine, IW, Croft, DP	2017	original article	time	distance from predator	river:predation regime:sex	Lopinot:high:male	0.45	yes	behavioural	behavioural	population:sex	no	NA	NA
The Evolution of Cooperation: Interacting Phenotypes among Social Partners	Edenbrow, M, Bleakley, BH, Darden, SK, Tyler, CR, Ramnarine, IW, Croft, DP	2017	original article	coordination	distance from predator	river:predation regime:sex	Lopinot:low:female	0	no	behavioural	behavioural	population:sex	no	NA	NA
The Evolution of Cooperation: Interacting Phenotypes among Social Partners	Edenbrow, M, Bleakley, BH, Darden, SK, Tyler, CR, Ramnarine, IW, Croft, DP	2017	original article	distance	distance from predator	river:predation regime:sex	Lopinot:low:female	0.94	yes	behavioural	behavioural	population:sex	yes	no	0.700878
The Evolution of Cooperation: Interacting Phenotypes among Social Partners	Edenbrow, M, Bleakley, BH, Darden, SK, Tyler, CR, Ramnarine, IW, Croft, DP	2017	original article	time	distance from predator	river:predation regime:sex	Lopinot:low:female	0.42	yes	behavioural	behavioural	population:sex	no	NA	NA
The Evolution of Cooperation: Interacting Phenotypes among Social Partners	Edenbrow, M, Bleakley, BH, Darden, SK, Tyler, CR, Ramnarine, IW, Croft, DP	2017	original article	coordination	distance from predator	river:predation regime:sex	Lopinot:low:male	0	no	behavioural	behavioural	population:sex	no	NA	NA
The Evolution of Cooperation: Interacting Phenotypes among Social Partners	Edenbrow, M, Bleakley, BH, Darden, SK, Tyler, CR, Ramnarine, IW, Croft, DP	2017	original article	distance	distance from predator	river:predation regime:sex	Lopinot:low:male	0.85	yes	behavioural	behavioural	population:sex	yes	no	0.556726
The Evolution of Cooperation: Interacting Phenotypes among Social Partners	Edenbrow, M, Bleakley, BH, Darden, SK, Tyler, CR, Ramnarine, IW, Croft, DP	2017	original article	time	distance from predator	river:predation regime:sex	Lopinot:low:male	0.59	yes	behavioural	behavioural	population:sex	no	NA	NA
The Evolution of Cooperation: Interacting Phenotypes among Social Partners	Edenbrow, M, Bleakley, BH, Darden, SK, Tyler, CR, Ramnarine, IW, Croft, DP	2017	original article	coordination	distance from predator	river:predation regime:sex	Turure:high:female	0.34	yes	behavioural	behavioural	population:sex	no	NA	NA
The Evolution of Cooperation: Interacting Phenotypes among Social Partners	Edenbrow, M, Bleakley, BH, Darden, SK, Tyler, CR, Ramnarine, IW, Croft, DP	2017	original article	distance	distance from predator	river:predation regime:sex	Turure:high:female	1.58	yes	behavioural	behavioural	population:sex	yes	no	1
The Evolution of Cooperation: Interacting Phenotypes among Social Partners	Edenbrow, M, Bleakley, BH, Darden, SK, Tyler, CR, Ramnarine, IW, Croft, DP	2017	original article	time	distance from predator	river:predation regime:sex	Turure:high:female	2	yes	behavioural	behavioural	population:sex	no	NA	NA
The Evolution of Cooperation: Interacting Phenotypes among Social Partners	Edenbrow, M, Bleakley, BH, Darden, SK, Tyler, CR, Ramnarine, IW, Croft, DP	2017	original article	coordination	distance from predator	river:predation regime:sex	Turure:high:male	0.32	yes	behavioural	behavioural	population:sex	no	NA	NA
The Evolution of Cooperation: Interacting Phenotypes among Social Partners	Edenbrow, M, Bleakley, BH, Darden, SK, Tyler, CR, Ramnarine, IW, Croft, DP	2017	original article	distance	distance from predator	river:predation regime:sex	Turure:high:male	1.37	yes	behavioural	behavioural	population:sex	yes	no	1
The Evolution of Cooperation: Interacting Phenotypes among Social Partners	Edenbrow, M, Bleakley, BH, Darden, SK, Tyler, CR, Ramnarine, IW, Croft, DP	2017	original article	time	distance from predator	river:predation regime:sex	Turure:high:male	1.41	yes	behavioural	behavioural	population:sex	no	NA	NA
The Evolution of Cooperation: Interacting Phenotypes among Social Partners	Edenbrow, M, Bleakley, BH, Darden, SK, Tyler, CR, Ramnarine, IW, Croft, DP	2017	original article	coordination	distance from predator	river:predation regime:sex	Turure:low:female	0	no	behavioural	behavioural	population:sex	no	NA	NA
The Evolution of Cooperation: Interacting Phenotypes among Social Partners	Edenbrow, M, Bleakley, BH, Darden, SK, Tyler, CR, Ramnarine, IW, Croft, DP	2017	original article	distance	distance from predator	river:predation regime:sex	Turure:low:female	1.31	yes	behavioural	behavioural	population:sex	yes	no	1
The Evolution of Cooperation: Interacting Phenotypes among Social Partners	Edenbrow, M, Bleakley, BH, Darden, SK, Tyler, CR, Ramnarine, IW, Croft, DP	2017	original article	time	distance from predator	river:predation regime:sex	Turure:low:female	1.04	yes	behavioural	behavioural	population:sex	no	NA	NA
The Evolution of Cooperation: Interacting Phenotypes among Social Partners	Edenbrow, M, Bleakley, BH, Darden, SK, Tyler, CR, Ramnarine, IW, Croft, DP	2017	original article	coordination	distance from predator	river:predation regime:sex	Turure:low:male	0	no	behavioural	behavioural	population:sex	no	NA	NA
The Evolution of Cooperation: Interacting Phenotypes among Social Partners	Edenbrow, M, Bleakley, BH, Darden, SK, Tyler, CR, Ramnarine, IW, Croft, DP	2017	original article	distance	distance from predator	river:predation regime:sex	Turure:low:male	1.28	yes	behavioural	behavioural	population:sex	yes	no	1
The Evolution of Cooperation: Interacting Phenotypes among Social Partners	Edenbrow, M, Bleakley, BH, Darden, SK, Tyler, CR, Ramnarine, IW, Croft, DP	2017	original article	time	distance from predator	river:predation regime:sex	Turure:low:male	0.94	yes	behavioural	behavioural	population:sex	no	NA	NA
The Evolution of Cooperation: Interacting Phenotypes among Social Partners	Edenbrow, M, Bleakley, BH, Darden, SK, Tyler, CR, Ramnarine, IW, Croft, DP	2017	original article	coordination	time	river:predation regime:sex	Aripo:high:female	-0.25	yes	behavioural	behavioural	population:sex	no	NA	NA
The Evolution of Cooperation: Interacting Phenotypes among Social Partners	Edenbrow, M, Bleakley, BH, Darden, SK, Tyler, CR, Ramnarine, IW, Croft, DP	2017	original article	distance	time	river:predation regime:sex	Aripo:high:female	0	no	behavioural	behavioural	population:sex	no	NA	NA
The Evolution of Cooperation: Interacting Phenotypes among Social Partners	Edenbrow, M, Bleakley, BH, Darden, SK, Tyler, CR, Ramnarine, IW, Croft, DP	2017	original article	coordination	time	river:predation regime:sex	Aripo:high:male	-0.1	yes	behavioural	behavioural	population:sex	no	NA	NA
The Evolution of Cooperation: Interacting Phenotypes among Social Partners	Edenbrow, M, Bleakley, BH, Darden, SK, Tyler, CR, Ramnarine, IW, Croft, DP	2017	original article	distance	time	river:predation regime:sex	Aripo:high:male	0	no	behavioural	behavioural	population:sex	no	NA	NA
The Evolution of Cooperation: Interacting Phenotypes among Social Partners	Edenbrow, M, Bleakley, BH, Darden, SK, Tyler, CR, Ramnarine, IW, Croft, DP	2017	original article	coordination	time	river:predation regime:sex	Aripo:low:female	-0.27	yes	behavioural	behavioural	population:sex	no	NA	NA
The Evolution of Cooperation: Interacting Phenotypes among Social Partners	Edenbrow, M, Bleakley, BH, Darden, SK, Tyler, CR, Ramnarine, IW, Croft, DP	2017	original article	distance	time	river:predation regime:sex	Aripo:low:female	0	no	behavioural	behavioural	population:sex	no	NA	NA
The Evolution of Cooperation: Interacting Phenotypes among Social Partners	Edenbrow, M, Bleakley, BH, Darden, SK, Tyler, CR, Ramnarine, IW, Croft, DP	2017	original article	coordination	time	river:predation regime:sex	Aripo:low:male	-0.3	yes	behavioural	behavioural	population:sex	no	NA	NA
The Evolution of Cooperation: Interacting Phenotypes among Social Partners	Edenbrow, M, Bleakley, BH, Darden, SK, Tyler, CR, Ramnarine, IW, Croft, DP	2017	original article	distance	time	river:predation regime:sex	Aripo:low:male	-0.13	yes	behavioural	behavioural	population:sex	no	NA	NA
The Evolution of Cooperation: Interacting Phenotypes among Social Partners	Edenbrow, M, Bleakley, BH, Darden, SK, Tyler, CR, Ramnarine, IW, Croft, DP	2017	original article	coordination	time	river:predation regime:sex	Guanapo:high:female	0	no	behavioural	behavioural	population:sex	no	NA	NA
The Evolution of Cooperation: Interacting Phenotypes among Social Partners	Edenbrow, M, Bleakley, BH, Darden, SK, Tyler, CR, Ramnarine, IW, Croft, DP	2017	original article	distance	time	river:predation regime:sex	Guanapo:high:female	0	no	behavioural	behavioural	population:sex	no	NA	NA
The Evolution of Cooperation: Interacting Phenotypes among Social Partners	Edenbrow, M, Bleakley, BH, Darden, SK, Tyler, CR, Ramnarine, IW, Croft, DP	2017	original article	coordination	time	river:predation regime:sex	Guanapo:high:male	0	no	behavioural	behavioural	population:sex	no	NA	NA
The Evolution of Cooperation: Interacting Phenotypes among Social Partners	Edenbrow, M, Bleakley, BH, Darden, SK, Tyler, CR, Ramnarine, IW, Croft, DP	2017	original article	distance	time	river:predation regime:sex	Guanapo:high:male	0.4	yes	behavioural	behavioural	population:sex	no	NA	NA
The Evolution of Cooperation: Interacting Phenotypes among Social Partners	Edenbrow, M, Bleakley, BH, Darden, SK, Tyler, CR, Ramnarine, IW, Croft, DP	2017	original article	coordination	time	river:predation regime:sex	Guanapo:low:female	0	no	behavioural	behavioural	population:sex	no	NA	NA
The Evolution of Cooperation: Interacting Phenotypes among Social Partners	Edenbrow, M, Bleakley, BH, Darden, SK, Tyler, CR, Ramnarine, IW, Croft, DP	2017	original article	distance	time	river:predation regime:sex	Guanapo:low:female	0.19	yes	behavioural	behavioural	population:sex	no	NA	NA
The Evolution of Cooperation: Interacting Phenotypes among Social Partners	Edenbrow, M, Bleakley, BH, Darden, SK, Tyler, CR, Ramnarine, IW, Croft, DP	2017	original article	coordination	time	river:predation regime:sex	Guanapo:low:male	0	no	behavioural	behavioural	population:sex	no	NA	NA
The Evolution of Cooperation: Interacting Phenotypes among Social Partners	Edenbrow, M, Bleakley, BH, Darden, SK, Tyler, CR, Ramnarine, IW, Croft, DP	2017	original article	distance	time	river:predation regime:sex	Guanapo:low:male	0.22	yes	behavioural	behavioural	population:sex	no	NA	NA
The Evolution of Cooperation: Interacting Phenotypes among Social Partners	Edenbrow, M, Bleakley, BH, Darden, SK, Tyler, CR, Ramnarine, IW, Croft, DP	2017	original article	coordination	time	river:predation regime:sex	Lopinot:high:female	0	no	behavioural	behavioural	population:sex	no	NA	NA
The Evolution of Cooperation: Interacting Phenotypes among Social Partners	Edenbrow, M, Bleakley, BH, Darden, SK, Tyler, CR, Ramnarine, IW, Croft, DP	2017	original article	distance	time	river:predation regime:sex	Lopinot:high:female	0.23	yes	behavioural	behavioural	population:sex	no	NA	NA
The Evolution of Cooperation: Interacting Phenotypes among Social Partners	Edenbrow, M, Bleakley, BH, Darden, SK, Tyler, CR, Ramnarine, IW, Croft, DP	2017	original article	coordination	time	river:predation regime:sex	Lopinot:high:male	-0.24	yes	behavioural	behavioural	population:sex	no	NA	NA
The Evolution of Cooperation: Interacting Phenotypes among Social Partners	Edenbrow, M, Bleakley, BH, Darden, SK, Tyler, CR, Ramnarine, IW, Croft, DP	2017	original article	distance	time	river:predation regime:sex	Lopinot:high:male	0.36	yes	behavioural	behavioural	population:sex	no	NA	NA
The Evolution of Cooperation: Interacting Phenotypes among Social Partners	Edenbrow, M, Bleakley, BH, Darden, SK, Tyler, CR, Ramnarine, IW, Croft, DP	2017	original article	coordination	time	river:predation regime:sex	Lopinot:low:female	0	no	behavioural	behavioural	population:sex	no	NA	NA
The Evolution of Cooperation: Interacting Phenotypes among Social Partners	Edenbrow, M, Bleakley, BH, Darden, SK, Tyler, CR, Ramnarine, IW, Croft, DP	2017	original article	distance	time	river:predation regime:sex	Lopinot:low:female	0	no	behavioural	behavioural	population:sex	no	NA	NA
The Evolution of Cooperation: Interacting Phenotypes among Social Partners	Edenbrow, M, Bleakley, BH, Darden, SK, Tyler, CR, Ramnarine, IW, Croft, DP	2017	original article	coordination	time	river:predation regime:sex	Lopinot:low:male	0.17	yes	behavioural	behavioural	population:sex	no	NA	NA
The Evolution of Cooperation: Interacting Phenotypes among Social Partners	Edenbrow, M, Bleakley, BH, Darden, SK, Tyler, CR, Ramnarine, IW, Croft, DP	2017	original article	distance	time	river:predation regime:sex	Lopinot:low:male	0	yes	behavioural	behavioural	population:sex	no	NA	NA
The Evolution of Cooperation: Interacting Phenotypes among Social Partners	Edenbrow, M, Bleakley, BH, Darden, SK, Tyler, CR, Ramnarine, IW, Croft, DP	2017	original article	coordination	time	river:predation regime:sex	Turure:high:female	-0.29	yes	behavioural	behavioural	population:sex	no	NA	NA
The Evolution of Cooperation: Interacting Phenotypes among Social Partners	Edenbrow, M, Bleakley, BH, Darden, SK, Tyler, CR, Ramnarine, IW, Croft, DP	2017	original article	distance	time	river:predation regime:sex	Turure:high:female	0	yes	behavioural	behavioural	population:sex	no	NA	NA
The Evolution of Cooperation: Interacting Phenotypes among Social Partners	Edenbrow, M, Bleakley, BH, Darden, SK, Tyler, CR, Ramnarine, IW, Croft, DP	2017	original article	coordination	time	river:predation regime:sex	Turure:high:male	-0.25	yes	behavioural	behavioural	population:sex	no	NA	NA
The Evolution of Cooperation: Interacting Phenotypes among Social Partners	Edenbrow, M, Bleakley, BH, Darden, SK, Tyler, CR, Ramnarine, IW, Croft, DP	2017	original article	distance	time	river:predation regime:sex	Turure:high:male	-0.15	yes	behavioural	behavioural	population:sex	no	NA	NA
The Evolution of Cooperation: Interacting Phenotypes among Social Partners	Edenbrow, M, Bleakley, BH, Darden, SK, Tyler, CR, Ramnarine, IW, Croft, DP	2017	original article	coordination	time	river:predation regime:sex	Turure:low:female	0	no	behavioural	behavioural	population:sex	no	NA	NA
The Evolution of Cooperation: Interacting Phenotypes among Social Partners	Edenbrow, M, Bleakley, BH, Darden, SK, Tyler, CR, Ramnarine, IW, Croft, DP	2017	original article	distance	time	river:predation regime:sex	Turure:low:female	-0.22	yes	behavioural	behavioural	population:sex	no	NA	NA
The Evolution of Cooperation: Interacting Phenotypes among Social Partners	Edenbrow, M, Bleakley, BH, Darden, SK, Tyler, CR, Ramnarine, IW, Croft, DP	2017	original article	coordination	time	river:predation regime:sex	Turure:low:male	-0.17	yes	behavioural	behavioural	population:sex	no	NA	NA
The Evolution of Cooperation: Interacting Phenotypes among Social Partners	Edenbrow, M, Bleakley, BH, Darden, SK, Tyler, CR, Ramnarine, IW, Croft, DP	2017	original article	distance	time	river:predation regime:sex	Turure:low:male	-0.18	yes	behavioural	behavioural	population:sex	no	NA	NA
Indirect genetic effects and sexual conflicts: Partner genotype influences multiple morphological and behavioral reproductive traits in a flatworm	Marie‐Orleach, L., Vogt‐Burri, N., Mouginot, P., Schlatter, A., Vizoso, D. B., Bailey, N. W., & Schärer	2017	original article	body size	body size	NA	NA	0.153	no	morphology	morphology	NA	yes	no	0.076953	0.00707107
Indirect genetic effects and sexual conflicts: Partner genotype influences multiple morphological and behavioral reproductive traits in a flatworm	Marie‐Orleach, L., Vogt‐Burri, N., Mouginot, P., Schlatter, A., Vizoso, D. B., Bailey, N. W., & Schärer	2017	original article	Testis size	body size	NA	NA	0.264	yes	morphology	morphology	NA	no	NA	NA
Indirect genetic effects and sexual conflicts: Partner genotype influences multiple morphological and behavioral reproductive traits in a flatworm	Marie‐Orleach, L., Vogt‐Burri, N., Mouginot, P., Schlatter, A., Vizoso, D. B., Bailey, N. W., & Schärer	2017	original article	Ovary size	body size	NA	NA	0.034	no	morphology	morphology	NA	no	NA	NA
Indirect genetic effects and sexual conflicts: Partner genotype influences multiple morphological and behavioral reproductive traits in a flatworm	Marie‐Orleach, L., Vogt‐Burri, N., Mouginot, P., Schlatter, A., Vizoso, D. B., Bailey, N. W., & Schärer	2017	original article	seminal vesicle size	body size	NA	NA	0.001	no	morphology	morphology	NA	no	NA	NA
Indirect genetic effects and sexual conflicts: Partner genotype influences multiple morphological and behavioral reproductive traits in a flatworm	Marie‐Orleach, L., Vogt‐Burri, N., Mouginot, P., Schlatter, A., Vizoso, D. B., Bailey, N. W., & Schärer	2017	original article	body size	testis size	NA	NA	0.323	yes	morphology	morphology	NA	no	NA	NA
Indirect genetic effects and sexual conflicts: Partner genotype influences multiple morphological and behavioral reproductive traits in a flatworm	Marie‐Orleach, L., Vogt‐Burri, N., Mouginot, P., Schlatter, A., Vizoso, D. B., Bailey, N. W., & Schärer	2017	original article	Testis size	testis size	NA	NA	0.192	no	morphology	morphology	NA	yes	no	0.0969014
Indirect genetic effects and sexual conflicts: Partner genotype influences multiple morphological and behavioral reproductive traits in a flatworm	Marie‐Orleach, L., Vogt‐Burri, N., Mouginot, P., Schlatter, A., Vizoso, D. B., Bailey, N. W., & Schärer	2017	original article	Ovary size	testis size	NA	NA	0.03	no	morphology	morphology	NA	no	NA	0.0150034
Indirect genetic effects and sexual conflicts: Partner genotype influences multiple morphological and behavioral reproductive traits in a flatworm	Marie‐Orleach, L., Vogt‐Burri, N., Mouginot, P., Schlatter, A., Vizoso, D. B., Bailey, N. W., & Schärer	2017	original article	seminal vesicle size	testis size	NA	NA	-0.064	no	morphology	morphology	NA	no	NA	-0.0320328
Indirect genetic effects and sexual conflicts: Partner genotype influences multiple morphological and behavioral reproductive traits in a flatworm	Marie‐Orleach, L., Vogt‐Burri, N., Mouginot, P., Schlatter, A., Vizoso, D. B., Bailey, N. W., & Schärer	2017	original article	body size	ovary size	NA	NA	0.024	no	morphology	morphology	NA	no	NA	0.0120017
Indirect genetic effects and sexual conflicts: Partner genotype influences multiple morphological and behavioral reproductive traits in a flatworm	Marie‐Orleach, L., Vogt‐Burri, N., Mouginot, P., Schlatter, A., Vizoso, D. B., Bailey, N. W., & Schärer	2017	original article	Testis size	ovary size	NA	NA	0.054	no	morphology	morphology	NA	no	NA	0.0270197
Indirect genetic effects and sexual conflicts: Partner genotype influences multiple morphological and behavioral reproductive traits in a flatworm	Marie‐Orleach, L., Vogt‐Burri, N., Mouginot, P., Schlatter, A., Vizoso, D. B., Bailey, N. W., & Schärer	2017	original article	Ovary size	ovary size	NA	NA	0.127	no	morphology	morphology	NA	yes	no	0.0637581
Indirect genetic effects and sexual conflicts: Partner genotype influences multiple morphological and behavioral reproductive traits in a flatworm	Marie‐Orleach, L., Vogt‐Burri, N., Mouginot, P., Schlatter, A., Vizoso, D. B., Bailey, N. W., & Schärer	2017	original article	seminal vesicle size	ovary size	NA	NA	0.055	no	morphology	morphology	NA	no	NA	NA
Indirect genetic effects and sexual conflicts: Partner genotype influences multiple morphological and behavioral reproductive traits in a flatworm	Marie‐Orleach, L., Vogt‐Burri, N., Mouginot, P., Schlatter, A., Vizoso, D. B., Bailey, N. W., & Schärer	2017	original article	body size	seminal vesicle size	NA	NA	0.042	no	morphology	morphology	NA	no	NA	NA
Indirect genetic effects and sexual conflicts: Partner genotype influences multiple morphological and behavioral reproductive traits in a flatworm	Marie‐Orleach, L., Vogt‐Burri, N., Mouginot, P., Schlatter, A., Vizoso, D. B., Bailey, N. W., & Schärer	2017	original article	Testis size	seminal vesicle size	NA	NA	-0.035	no	morphology	morphology	NA	no	NA	NA
Indirect genetic effects and sexual conflicts: Partner genotype influences multiple morphological and behavioral reproductive traits in a flatworm	Marie‐Orleach, L., Vogt‐Burri, N., Mouginot, P., Schlatter, A., Vizoso, D. B., Bailey, N. W., & Schärer	2017	original article	Ovary size	seminal vesicle size	NA	NA	0.182	no	morphology	morphology	NA	no	NA	NA	0.114463
Indirect genetic effects and sexual conflicts: Partner genotype influences multiple morphological and behavioral reproductive traits in a flatworm	Marie‐Orleach, L., Vogt‐Burri, N., Mouginot, P., Schlatter, A., Vizoso, D. B., Bailey, N. W., & Schärer	2017	original article	seminal vesicle size	seminal vesicle size	NA	NA	-0.07	no	morphology	morphology	NA	yes	no	-0.035043	0.082
Conservation of social effects (ψ) between two species of Drosophila despite reversal of sexual dimorphism	Signor, S. A., Abbasi, M., Marjoram, P., Nuzhdin, S. V.	2017	original article	movement rates	movement rates	presence of ethanol*sp	yes:simulans	0.06	NA	behavioural	behavioural	species	yes	no	0.030027
Conservation of social effects (ψ) between two species of Drosophila despite reversal of sexual dimorphism	Signor, S. A., Abbasi, M., Marjoram, P., Nuzhdin, S. V.	2017	original article	movement rates	movement rates	presence of ethanol*sp	no: simulans	0.13	NA	behavioural	behavioural	species	yes	no	0.065277
Conservation of social effects (ψ) between two species of Drosophila despite reversal of sexual dimorphism	Signor, S. A., Abbasi, M., Marjoram, P., Nuzhdin, S. V.	2017	original article	movement rates	movement rates	presence of ethanol*sp	yes:melanogaster	0.04	NA	behavioural	behavioural	species	yes	no	0.020008
Conservation of social effects (ψ) between two species of Drosophila despite reversal of sexual dimorphism	Signor, S. A., Abbasi, M., Marjoram, P., Nuzhdin, S. V.	2017	original article	movement rates	movement rates	presence of ethanol*sp	no:melanogaster	0.11	NA	behavioural	behavioural	species	yes	no	0.0551674
Conservation of social effects (ψ) between two species of Drosophila despite reversal of sexual dimorphism	Signor, S. A., Abbasi, M., Marjoram, P., Nuzhdin, S. V.	2017	original article	movement rates	movement rates	presence of ethanol*sp*genotype	yes:melanogaster:1	0.25	NA	behavioural	behavioural	genetic line	yes	no	0.127017
Conservation of social effects (ψ) between two species of Drosophila despite reversal of sexual dimorphism	Signor, S. A., Abbasi, M., Marjoram, P., Nuzhdin, S. V.	2017	original article	movement rates	movement rates	presence of ethanol*sp*genotype	yes:melanogaster:2	0.33	NA	behavioural	behavioural	genetic line	yes	no	0.169755
Conservation of social effects (ψ) between two species of Drosophila despite reversal of sexual dimorphism	Signor, S. A., Abbasi, M., Marjoram, P., Nuzhdin, S. V.	2017	original article	movement rates	movement rates	presence of ethanol*sp*genotype	yes:melanogaster:3	0.31	NA	behavioural	behavioural	genetic line	yes	no	0.158914
Conservation of social effects (ψ) between two species of Drosophila despite reversal of sexual dimorphism	Signor, S. A., Abbasi, M., Marjoram, P., Nuzhdin, S. V.	2017	original article	movement rates	movement rates	presence of ethanol*sp*genotype	yes:melanogaster:4	0.18	NA	behavioural	behavioural	genetic line	yes	no	0.0907411
Conservation of social effects (ψ) between two species of Drosophila despite reversal of sexual dimorphism	Signor, S. A., Abbasi, M., Marjoram, P., Nuzhdin, S. V.	2017	original article	movement rates	movement rates	presence of ethanol*sp*genotype	yes:melanogaster:5	0.25	NA	behavioural	behavioural	genetic line	yes	no	0.127017
Conservation of social effects (ψ) between two species of Drosophila despite reversal of sexual dimorphism	Signor, S. A., Abbasi, M., Marjoram, P., Nuzhdin, S. V.	2017	original article	movement rates	movement rates	presence of ethanol*sp*genotype	yes:melanogaster:6	0.19	NA	behavioural	behavioural	genetic line	yes	no	0.0958732
Conservation of social effects (ψ) between two species of Drosophila despite reversal of sexual dimorphism	Signor, S. A., Abbasi, M., Marjoram, P., Nuzhdin, S. V.	2017	original article	movement rates	movement rates	presence of ethanol*sp*genotype	no:melanogaster:1	0.27	NA	behavioural	behavioural	genetic line	yes	no	0.137554
Conservation of social effects (ψ) between two species of Drosophila despite reversal of sexual dimorphism	Signor, S. A., Abbasi, M., Marjoram, P., Nuzhdin, S. V.	2017	original article	movement rates	movement rates	presence of ethanol*sp*genotype	no:melanogaster:2	0.39	NA	behavioural	behavioural	genetic line	yes	no	0.203039
Conservation of social effects (ψ) between two species of Drosophila despite reversal of sexual dimorphism	Signor, S. A., Abbasi, M., Marjoram, P., Nuzhdin, S. V.	2017	original article	movement rates	movement rates	presence of ethanol*sp*genotype	no:melanogaster:3	0.16	NA	behavioural	behavioural	genetic line	yes	no	0.0805187
Conservation of social effects (ψ) between two species of Drosophila despite reversal of sexual dimorphism	Signor, S. A., Abbasi, M., Marjoram, P., Nuzhdin, S. V.	2017	original article	movement rates	movement rates	presence of ethanol*sp*genotype	no:melanogaster:4	0.41	NA	behavioural	behavioural	genetic line	yes	no	0.214426
Conservation of social effects (ψ) between two species of Drosophila despite reversal of sexual dimorphism	Signor, S. A., Abbasi, M., Marjoram, P., Nuzhdin, S. V.	2017	original article	movement rates	movement rates	presence of ethanol*sp*genotype	no:melanogaster:5	0.36	NA	behavioural	behavioural	genetic line	yes	no	0.186244	0.110481
Conservation of social effects (ψ) between two species of Drosophila despite reversal of sexual dimorphism	Signor, S. A., Abbasi, M., Marjoram, P., Nuzhdin, S. V.	2017	original article	movement rates	movement rates	presence of ethanol*sp*genotype	no:melanogaster:6	0.54	NA	behavioural	behavioural	genetic line	yes	no	0.293213	0.303333
Conservation of social effects (ψ) between two species of Drosophila despite reversal of sexual dimorphism	Signor, S. A., Abbasi, M., Marjoram, P., Nuzhdin, S. V.	2017	original article	movement rates	movement rates	presence of ethanol*sp*genotype	yes:simulans:1	0.29	NA	behavioural	behavioural	genetic line	yes	no	0.148184
Conservation of social effects (ψ) between two species of Drosophila despite reversal of sexual dimorphism	Signor, S. A., Abbasi, M., Marjoram, P., Nuzhdin, S. V.	2017	original article	movement rates	movement rates	presence of ethanol*sp*genotype	yes:simulans:2	0.16	NA	behavioural	behavioural	genetic line	yes	no	0.0805187
Conservation of social effects (ψ) between two species of Drosophila despite reversal of sexual dimorphism	Signor, S. A., Abbasi, M., Marjoram, P., Nuzhdin, S. V.	2017	original article	movement rates	movement rates	presence of ethanol*sp*genotype	yes:simulans:3	0.38	NA	behavioural	behavioural	genetic line	yes	no	0.197404
Conservation of social effects (ψ) between two species of Drosophila despite reversal of sexual dimorphism	Signor, S. A., Abbasi, M., Marjoram, P., Nuzhdin, S. V.	2017	original article	movement rates	movement rates	presence of ethanol*sp*genotype	yes:simulans:4	0.38	NA	behavioural	behavioural	genetic line	yes	no	0.197404
Conservation of social effects (ψ) between two species of Drosophila despite reversal of sexual dimorphism	Signor, S. A., Abbasi, M., Marjoram, P., Nuzhdin, S. V.	2017	original article	movement rates	movement rates	presence of ethanol*sp*genotype	yes:simulans:5	0.37	NA	behavioural	behavioural	genetic line	yes	no	0.191806
Conservation of social effects (ψ) between two species of Drosophila despite reversal of sexual dimorphism	Signor, S. A., Abbasi, M., Marjoram, P., Nuzhdin, S. V.	2017	original article	movement rates	movement rates	presence of ethanol*sp*genotype	yes:simulans:6	0.15	NA	behavioural	behavioural	genetic line	yes	no	0.0754267
Conservation of social effects (ψ) between two species of Drosophila despite reversal of sexual dimorphism	Signor, S. A., Abbasi, M., Marjoram, P., Nuzhdin, S. V.	2017	original article	movement rates	movement rates	presence of ethanol*sp*genotype	no:simulans:1	0.79	NA	behavioural	behavioural	genetic line	yes	no	0.489738
Conservation of social effects (ψ) between two species of Drosophila despite reversal of sexual dimorphism	Signor, S. A., Abbasi, M., Marjoram, P., Nuzhdin, S. V.	2017	original article	movement rates	movement rates	presence of ethanol*sp*genotype	no:simulans:2	0.78	NA	behavioural	behavioural	genetic line	yes	no	0.47977
Conservation of social effects (ψ) between two species of Drosophila despite reversal of sexual dimorphism	Signor, S. A., Abbasi, M., Marjoram, P., Nuzhdin, S. V.	2017	original article	movement rates	movement rates	presence of ethanol*sp*genotype	no:simulans:3	0.7	NA	behavioural	behavioural	genetic line	yes	no	0.408367
Conservation of social effects (ψ) between two species of Drosophila despite reversal of sexual dimorphism	Signor, S. A., Abbasi, M., Marjoram, P., Nuzhdin, S. V.	2017	original article	movement rates	movement rates	presence of ethanol*sp*genotype	no:simulans:4	0.83	NA	behavioural	behavioural	genetic line	yes	no	0.532815
Conservation of social effects (ψ) between two species of Drosophila despite reversal of sexual dimorphism	Signor, S. A., Abbasi, M., Marjoram, P., Nuzhdin, S. V.	2017	original article	movement rates	movement rates	presence of ethanol*sp*genotype	no:simulans:5	0.75	NA	behavioural	behavioural	genetic line	yes	no	0.451416
Conservation of social effects (ψ) between two species of Drosophila despite reversal of sexual dimorphism	Signor, S. A., Abbasi, M., Marjoram, P., Nuzhdin, S. V.	2017	original article	movement rates	movement rates	presence of ethanol*sp*genotype	no:simulans:6	0.66	NA	behavioural	behavioural	genetic line	yes	no	0.37687	0.236463
GxG epistasis in growth and condition and the maintenance of genetic polymorphism in Gambusia holbrooki	Culumber, Zachary W., Kraft, Brittany, Lemakos, Valerie, Hoffner, Erika, Travis, Joseph, Hughes, Kimberly A.	2018	original article	partner color	feeding	NA	NA	0.96	yes	behavioural	morphology	NA	no	NA	NA
GxG epistasis in growth and condition and the maintenance of genetic polymorphism in Gambusia holbrooki	Culumber, Zachary W., Kraft, Brittany, Lemakos, Valerie, Hoffner, Erika, Travis, Joseph, Hughes, Kimberly A.	2018	original article	partner color	standard length	NA	NA	0.035	no	morphology	morphology	NA	no	NA	NA
GxG epistasis in growth and condition and the maintenance of genetic polymorphism in Gambusia holbrooki	Culumber, Zachary W., Kraft, Brittany, Lemakos, Valerie, Hoffner, Erika, Travis, Joseph, Hughes, Kimberly A.	2018	original article	partner color	body mass	NA	NA	0.123	no	morphology	morphology	NA	no	NA	NA	0.438742
GxG epistasis in growth and condition and the maintenance of genetic polymorphism in Gambusia holbrooki	Culumber, Zachary W., Kraft, Brittany, Lemakos, Valerie, Hoffner, Erika, Travis, Joseph, Hughes, Kimberly A.	2018	original article	partner color	body condition	NA	NA	0.099	no	morphology	morphology	NA	no	NA	NA	0.30425
Pervasive indirect genetic effects on behavioral development in polymorphic eastern mosquitofish	Kraft, B, Lemakos, VA Travis, J, Hughes, KA	2018	original article	partner color	hiding	NA	NA	-0.375	no	behavioural	morphology	NA	no	NA	NA
Pervasive indirect genetic effects on behavioral development in polymorphic eastern mosquitofish	Kraft, B, Lemakos, VA Travis, J, Hughes, KA	2018	original article	partner color	behavioural PC1	NA	NA	0.183	no	behavioural	morphology	NA	no	NA	NA
Pervasive indirect genetic effects on behavioral development in polymorphic eastern mosquitofish	Kraft, B, Lemakos, VA Travis, J, Hughes, KA	2018	original article	partner color	behavioural PC2	NA	NA	-0.087	no	behavioural	morphology	NA	no	NA	NA
Pervasive indirect genetic effects on behavioral development in polymorphic eastern mosquitofish	Kraft, B, Lemakos, VA Travis, J, Hughes, KA	2018	original article	partner color	behavioural PC3	NA	NA	-0.167	yes	behavioural	morphology	NA	no	NA	NA
Pervasive indirect genetic effects on behavioral development in polymorphic eastern mosquitofish	Kraft, B, Lemakos, VA Travis, J, Hughes, KA	2018	original article	partner color	behavioural PC4	NA	NA	0.2	no	behavioural	morphology	NA	no	NA	NA	0.220754
Pervasive indirect genetic effects on behavioral development in polymorphic eastern mosquitofish	Kraft, B, Lemakos, VA Travis, J, Hughes, KA	2018	original article	partner color	behavioural PC5	NA	NA	0.037	no	behavioural	morphology	NA	no	NA	NA	-0.0348333
An evolutionary switch from sibling rivalry to sibling cooperation caused by a sustained loss of parental care	Rebar, D., Bailey, N. W., Jarrett, B. J., & Kilner, R. M.	2020	original article	body mass	body mass	social treatment line	no care-no care	0.553	yes	morphology	morphology	genetic line	yes	yes	0.301661	0.302
An evolutionary switch from sibling rivalry to sibling cooperation caused by a sustained loss of parental care	Rebar, D., Bailey, N. W., Jarrett, B. J., & Kilner, R. M.	2020	original article	body mass	body mass	social treatment line	no care - full care	-0.43	no	morphology	morphology	genetic line	yes	yes	-0.225979	-0.226
An evolutionary switch from sibling rivalry to sibling cooperation caused by a sustained loss of parental care	Rebar, D., Bailey, N. W., Jarrett, B. J., & Kilner, R. M.	2020	original article	body mass	body mass	social treatment line	full care - no care	0.147	no	morphology	morphology	genetic line	yes	yes	0.0739014	0.074
An evolutionary switch from sibling rivalry to sibling cooperation caused by a sustained loss of parental care	Rebar, D., Bailey, N. W., Jarrett, B. J., & Kilner, R. M.	2020	original article	body mass	body mass	social treatment line	full care - full care	0.722	yes	morphology	morphology	genetic line	yes	yes	0.426741	0.446
